# Supplementary material for: Large language model-driven time-series forecasting of financial network indicators
Source: Front Artif Intell. 2026 Jan 29;9:1722121. doi: 10.3389/frai.2026.1722121 (PMC12894265; doi:10.3389/frai.2026.1722121)
Supplement: Supplementary file 1 [file Data_Sheet_1.ZIP]

Archive with 7 entries (6 files):
- data /
- data /._stock_raw data.textClipping
- data /stock_network_metrics_all.xlsx
- __MACOSX/data /._stock_network_metrics_all.xlsx
- data /._stock_network_metrics_all.xlsx
- data /stock_raw data.textClipping
- __MACOSX/data /._stock_raw data.textClipping
