# Supplementary material for: Large language model-driven time-series forecasting of financial network indicators
Source: Front Artif Intell. 2026 Jan 29;9:1722121. doi: 10.3389/frai.2026.1722121 (PMC12894265; doi:10.3389/frai.2026.1722121)
Supplement: Supplementary file 1 [file Data_Sheet_1.ZIP › data /stock_network_metrics_all.xlsx]

## Sheet: cen_d_by_date
Reptdt	cen_d	N_stocks
2016-02-16		2
2016-03-31	0.164697	1587
2016-04-17		1
2016-05-13		1
2016-06-30	0.565503	2620
2016-07-18	0	28
2016-07-19	0	7
2016-08-11	0	14
2016-09-01		1
2016-09-25		2
2016-09-30	0.154049	1666
2016-12-30	0	15
2016-12-31	0.468364	2632
2017-01-02	0	90
2017-01-03	0	15
2017-02-21	0	9
2017-03-19	0	37
2017-03-31	0.138067	1606
2017-05-08	0	32
2017-05-15	0	6
2017-06-30	0.491125	2659
2017-07-04	0	20
2017-07-26	0	19
2017-09-08	0	29
2017-09-26		2
2017-09-30	0.224876	1342
2017-10-09		2
2017-11-03		1
2017-11-24	0	9
2017-11-26	0	5
2017-12-01		2
2017-12-12		1
2017-12-15		1
2017-12-31	0.525669	2333
2018-01-05		2
2018-01-10		1
2018-01-15	0	3
2018-01-19	0	10
2018-02-12		1
2018-02-27	0	7
2018-03-14		1
2018-03-16	0	57
2018-03-19		2
2018-03-31	0.239471	1193
2018-04-03		2
2018-05-08		2
2018-05-25	0	5
2018-06-14	0	7
2018-06-19	0	3
2018-06-21	0	4
2018-06-30	0.526849	2318
2018-08-06		1
2018-08-17	0	9
2018-08-21		2
2018-08-29		1
2018-08-30		1
2018-09-05		1
2018-09-20		1
2018-09-21		1
2018-09-27	0	11
2018-09-30	0.230455	1064
2018-12-13	0	13
2018-12-18	0	5
2018-12-28	0	23
2018-12-31	0.519394	2392
2019-01-02	0.333333	4
2019-01-15	0	22
2019-03-18	0	5
2019-03-24	0	5
2019-03-26		1
2019-03-31	0.216089	1166
2019-04-23	0	26
2019-04-26		1
2019-05-09	0.114286	16
2019-06-30	0.450274	2367
2019-07-19		1
2019-08-12		1
2019-09-03	0.130435	25
2019-09-12	0	10
2019-09-30	0.228276	1026
2019-11-05	0	19
2019-12-26	0	8
2019-12-31	0.502716	2390
2020-02-18	0	37
2020-03-05		1
2020-03-31	0.296933	1103
2020-06-30	0.57281	2469
2020-07-24	0	4
2020-08-13	0	8
2020-09-30	0.273501	1216
2020-10-22	0	16
2020-11-16	0	12
2020-11-29	0	3
2020-11-30	0	25
2020-12-02	0	34
2020-12-17	0	47
2020-12-28	0	7
2020-12-31	0.579576	2547
2021-02-03	0	16
2021-03-16	0	4
2021-03-31	0.211393	1207
2021-05-12	0	48
2021-06-30	0.54984	2749
2021-08-02	0.157258	33
2021-08-10	0	11
2021-09-09	0	15
2021-09-26	0	5
2021-09-30	0.191469	1454
2021-10-12	0	3
2021-10-22	0	29
2021-11-25	0	28
2021-12-27	0	7
2021-12-31	0.664063	3149
2022-03-15	0	3
2022-03-31	0.206552	1685
2022-05-05	0	25
2022-05-22	0	47
2022-06-13	0	4
2022-06-30	0.690972	3466
2022-07-12	0	8
2022-07-19	0	4
2022-09-30	0.210214	1726
2022-11-02	0	5
2022-11-08	0	5
2022-11-24	0	15
2022-11-30	0	18
2022-12-01	0	49
2022-12-31	0.62957	3948
2023-01-19	0	20
2023-03-19	0	20
2023-03-31	0.128155	2081
2023-04-24	0	201
2023-04-26	0	34
2023-05-08	0	44
2023-06-30	0.650117	4468
2023-07-23	0	8
2023-09-30	0.175774	2171
2023-11-20		1
2023-12-12	0	9
2023-12-31	0.503766	4671
2024-01-30	0	98
2024-03-15		1
2024-03-31	0.171093	2125
2024-06-10		1
2024-06-12	0	29
2024-06-30	0.52984	4332
2024-07-09	0.482443	132
2024-09-25	0	9
2024-09-30	0.212157	1897
2024-10-31	0	54
2024-12-26	0	28
2024-12-29	0	39
2024-12-31	0.435776	4462

## Sheet: node_den_details
Reptdt	Stkcd	degree	density	logit_density	sz	den
2016-02-16	2391.0	1	1	6.90675	50.1199
2016-02-16	600219.0	1	1	6.90675	178.333
2016-03-31	600990.0	124	0.0781841	-2.46728	108.664	1.81037
2016-03-31	600992.0	18	0.0113493	-4.46718	31.5186	-0.164825
2016-03-31	600998.0	24	0.0151324	-4.17567	275.051	0.0834399
2016-03-31	600999.0	20	0.0126103	-4.36055	1039.08	-0.127975
2016-03-31	601000.0	5	0.00315259	-5.75637	188.194	-1.48969
2016-03-31	601003.0	16	0.0100883	-4.58624	92.7731	-0.305436
2016-03-31	601006.0	14	0.00882724	-4.72105	1021.35	-0.488131
2016-03-31	601009.0	43	0.0271122	-3.58028	541.919	0.665285
2016-03-31	601012.0	130	0.0819672	-2.41591	224.454	1.84725
2016-03-31	601018.0	3	0.00189155	-6.26846	884.48	-2.03268
2016-03-31	601021.0	105	0.0662043	-2.64651	371.36	1.6066
2016-03-31	601028.0	42	0.0264817	-3.60446	0	0.904704
2016-03-31	601058.0	10	0.00630517	-5.06006	86.2312	-0.777794
2016-03-31	601069.0	44	0.0277427	-3.55665	149.778	0.714597
2016-03-31	601088.0	8	0.00504414	-5.28447	2318.64	-1.06792
2016-03-31	601098.0	46	0.0290038	-3.5109	340.522	0.743949
2016-03-31	601099.0	21	0.0132409	-4.31112	313.551	-0.0546258
2016-03-31	601100.0	32	0.0201765	-3.88285	73.08	0.402718
2016-03-31	601111.0	15	0.00945776	-4.65142	584.614	-0.407363
2016-03-31	601117.0	7	0.00441362	-5.41864	290.06	-1.16059
2016-03-31	601118.0	30	0.0189155	-3.94868	235.477	0.313534
2016-03-31	601126.0	18	0.0113493	-4.46718	79.6909	-0.183343
2016-03-31	601139.0	25	0.0157629	-4.13421	181.463	0.133206
2016-03-31	601158.0	24	0.0151324	-4.17567	372.48	0.077386
2016-03-31	601166.0	54	0.0340479	-3.34535	2958.83	0.866334
2016-03-31	601168.0	9	0.00567465	-5.16606	142.503	-0.893818
2016-03-31	601169.0	28	0.0176545	-4.01895	1277.36	0.209496
2016-03-31	601186.0	24	0.0151324	-4.17567	1289.51	0.0525926
2016-03-31	601198.0	25	0.0157629	-4.13421	675.83	0.106954
2016-03-31	601199.0	39	0.0245902	-3.68051	83.3263	0.602439
2016-03-31	601222.0	49	0.0308953	-3.44577	143.652	0.826309
2016-03-31	601225.0	8	0.00504414	-5.28447	438	-1.03465
2016-03-31	601231.0	8	0.00504414	-5.28447	216.504	-1.02059
2016-03-31	601233.0	30	0.0189155	-3.94868	111.681	0.328427
2016-03-31	601258.0	17	0.0107188	-4.52498	0	-0.0158148
2016-03-31	601288.0	21	0.0132409	-4.31112	9409.77	-0.122538
2016-03-31	601311.0	20	0.0126103	-4.36055	138.22	-0.0877012
2016-03-31	601313.0	30	0.0189155	-3.94868	0	0.560489
2016-03-31	601318.0	35	0.0220681	-3.79131	3445.87	0.41733
2016-03-31	601328.0	30	0.0189155	-3.94868	2186.27	0.269045
2016-03-31	601333.0	22	0.0138714	-4.26396	226.089	-0.000937405
2016-03-31	601336.0	27	0.017024	-4.05596	846.063	0.180712
2016-03-31	601339.0	7	0.00441362	-5.41864	92.25	-1.13772
2016-03-31	601377.0	47	0.0296343	-3.48874	588.637	0.755177
2016-03-31	601388.0	6	0.0037831	-5.57342	74.0337	-1.28811
2016-03-31	601390.0	22	0.0138714	-4.26396	1500.27	-0.0387207
2016-03-31	601555.0	46	0.0290038	-3.5109	402.3	0.740621
2016-03-31	601566.0	13	0.00819672	-4.79579	90.6203	-0.514515
2016-03-31	601579.0	9	0.00567465	-5.16606	49.24	-0.872602
2016-03-31	601588.0	2	0.00126103	-6.67456	111.72	-2.39747
2016-03-31	601599.0	55	0.0346784	-3.32634	87.854	0.955551
2016-03-31	601600.0	12	0.0075662	-4.87647	481.137	-0.628525
2016-03-31	601601.0	19	0.0119798	-4.41248	1649	-0.189128
2016-03-31	601607.0	43	0.0271122	-3.58028	329.413	0.675224
2016-03-31	601616.0	12	0.0075662	-4.87647	63.1031	-0.587968
2016-03-31	601628.0	9	0.00567465	-5.16606	4968.49	-0.964724
2016-03-31	601633.0	4	0.00252207	-5.98015	549.729	-1.73487
2016-03-31	601636.0	9	0.00567465	-5.16606	95.4561	-0.885818
2016-03-31	601668.0	38	0.0239596	-3.70713	1710	0.515493
2016-03-31	601669.0	21	0.0132409	-4.31112	888.549	-0.075422
2016-03-31	601688.0	61	0.0384615	-3.21888	931.421	1.01588
2016-03-31	601689.0	21	0.0132409	-4.31112	171.492	-0.0425784
2016-03-31	601699.0	43	0.0271122	-3.58028	218.074	0.683459
2016-03-31	601717.0	14	0.00882724	-4.72105	103.617	-0.442447
2016-03-31	601777.0	57	0.0359395	-3.28932	150.385	0.981844
2016-03-31	601788.0	9	0.00567465	-5.16606	746.179	-0.926872
2016-03-31	601789.0	22	0.0138714	-4.26396	50.4145	0.0290229
2016-03-31	601799.0	88	0.0554855	-2.83455	85.4592	1.4479
2016-03-31	601801.0	44	0.0277427	-3.55665	227.5	0.706252
2016-03-31	601818.0	9	0.00567465	-5.16606	1492.89	-0.940718
2016-03-31	601866.0	9	0.00567465	-5.16606	368.051	-0.912762
2016-03-31	601877.0	32	0.0201765	-3.88285	266.137	0.376915
2016-03-31	601886.0	17	0.0107188	-4.52498	136.986	-0.251955
2016-03-31	601888.0	79	0.0498108	-2.94843	445.653	1.30105
2016-03-31	601898.0	8	0.00504414	-5.28447	468.582	-1.036
2016-03-31	601899.0	24	0.0151324	-4.17567	516.784	0.0708486
2016-03-31	601901.0	16	0.0100883	-4.58624	651.982	-0.344365
2016-03-31	601908.0	21	0.0132409	-4.31112	138.015	-0.0382425
2016-03-31	601918.0	11	0.00693569	-4.96412	162.168	-0.694459
2016-03-31	601919.0	12	0.0075662	-4.87647	465.013	-0.627844
2016-03-31	601928.0	8	0.00504414	-5.28447	295.463	-1.02679
2016-03-31	601929.0	5	0.00315259	-5.75637	145.274	-1.48452
2016-03-31	601933.0	56	0.035309	-3.30767	364.044	0.94584
2016-03-31	601965.0	12	0.0075662	-4.87647	89.6781	-0.594985
2016-03-31	601968.0	9	0.00567465	-5.16606	80.8333	-0.882498
2016-03-31	601985.0	18	0.0113493	-4.46718	1201.65	-0.237514
2016-03-31	601989.0	46	0.0290038	-3.5109	0	0.998269
2016-03-31	601992.0	13	0.00819672	-4.79579	375.672	-0.542906
2016-03-31	601999.0	6	0.0037831	-5.57342	53.0531	-1.28146
2016-03-31	603000.0	14	0.00882724	-4.72105	197.255	-0.455301
2016-03-31	603001.0	36	0.0226986	-3.76249	89.5789	0.519015
2016-03-31	603003.0	9	0.00567465	-5.16606	0	-0.656889
2016-03-31	603006.0	20	0.0126103	-4.36055	37.7623	-0.0617961
2016-03-31	603008.0	70	0.0441362	-3.07534	57.1725	1.21514
2016-03-31	603010.0	10	0.00630517	-5.06006	64.4074	-0.771968
2016-03-31	603017.0	12	0.0075662	-4.87647	41.4855	-0.579595
2016-03-31	603019.0	34	0.0214376	-3.82094	207.42	0.443804
2016-03-31	603023.0	17	0.0107188	-4.52498	66.9	-0.237646
2016-03-31	603108.0	29	0.018285	-3.98322	83.2641	0.299745
2016-03-31	603111.0	34	0.0214376	-3.82094	74.8721	0.464147
2016-03-31	603167.0	10	0.00630517	-5.06006	45.9737	-0.765237
2016-03-31	603268.0	25	0.0157629	-4.13421	37.884	0.164481
2016-03-31	603300.0	14	0.00882724	-4.72105	62.6656	-0.432407
2016-03-31	603306.0	0	0	-14.2767	47.9992	-9.98276
2016-03-31	603308.0	61	0.0384615	-3.21888	98.5625	1.06072
2016-03-31	603318.0	14	0.00882724	-4.72105	56.1305	-0.430208
2016-03-31	603333.0	9	0.00567465	-5.16606	45.8644	-0.871184
2016-03-31	603338.0	14	0.00882724	-4.72105	64.3175	-0.432927
2016-03-31	603366.0	8	0.00504414	-5.28447	63.92	-0.996228
2016-03-31	603368.0	25	0.0157629	-4.13421	92.6116	0.146635
2016-03-31	603398.0	47	0.0296343	-3.48874	70.4256	0.797568
2016-03-31	603456.0	45	0.0283733	-3.53352	131.038	0.740387
2016-03-31	603555.0	34	0.0214376	-3.82094	0	0.688226
2016-03-31	603558.0	11	0.00693569	-4.96412	85.6226	-0.681708
2016-03-31	603566.0	24	0.0151324	-4.17567	76.672	0.108944
2016-03-31	603588.0	21	0.0132409	-4.31112	97.9296	-0.0313923
2016-03-31	603598.0	29	0.018285	-3.98322	59.763	0.306366
2016-03-31	603601.0	33	0.0208071	-3.85144	51.2679	0.441211
2016-03-31	603636.0	4	0.00252207	-5.98015	63.88	-1.69189
2016-03-31	603669.0	9	0.00567465	-5.16606	76.31	-0.881348
2016-03-31	603678.0	23	0.0145019	-4.21887	94.848	0.0614966
2016-03-31	603686.0	13	0.00819672	-4.79579	80.25	-0.512089
2016-03-31	603703.0	4	0.00252207	-5.98015	55.7895	-1.68919
2016-03-31	603718.0	9	0.00567465	-5.16606	120.148	-0.890411
2016-03-31	603729.0	8	0.00504414	-5.28447	46.6157	-0.989925
2016-03-31	603766.0	33	0.0208071	-3.85144	154.568	0.419178
2016-03-31	603799.0	26	0.0163934	-4.09434	112.925	0.182537
2016-03-31	603808.0	9	0.00567465	-5.16606	65.365	-0.878258
2016-03-31	603869.0	9	0.00567465	-5.16606	68.1588	-0.879093
2016-03-31	603883.0	26	0.0163934	-4.09434	121.538	0.18107
2016-03-31	603898.0	55	0.0346784	-3.32634	91.1106	0.954824
2016-03-31	603899.0	61	0.0384615	-3.21888	173.19	1.04947
2016-03-31	603939.0	47	0.0296343	-3.48874	96.192	0.791343
2016-03-31	603989.0	5	0.00315259	-5.75637	82.86	-1.47331
2016-03-31	603998.0	23	0.0145019	-4.21887	66.9827	0.0684412
2016-03-31	1.0	226	0.142497	-1.7947	1522.44	2.43024
2016-03-31	2.0	43	0.0271122	-3.58028	2375.62	0.635779
2016-03-31	4.0	38	0.0239596	-3.70713	30.9286	0.595604
2016-03-31	8.0	6	0.0037831	-5.57342	298.108	-1.31592
2016-03-31	9.0	9	0.00567465	-5.16606	218.596	-0.90236
2016-03-31	12.0	9	0.00567465	-5.16606	142.827	-0.893863
2016-03-31	18.0	20	0.0126103	-4.36055	0	0.148618
2016-03-31	23.0	9	0.00567465	-5.16606	0	-0.656889
2016-03-31	28.0	150	0.0945776	-2.25898	196.281	2.00686
2016-03-31	30.0	85	0.0535939	-2.87124	95.1876	1.40906
2016-03-31	34.0	22	0.0138714	-4.26396	182.813	0.00330454
2016-03-31	36.0	8	0.00504414	-5.28447	92.2655	-1.00356
2016-03-31	43.0	1	0.000630517	-7.36834	0	-2.85917
2016-03-31	46.0	21	0.0132409	-4.31112	0	0.198047
2016-03-31	49.0	7	0.00441362	-5.41864	78.5263	-1.1345
2016-03-31	50.0	40	0.0252207	-3.65455	265.228	0.605288
2016-03-31	55.0	29	0.018285	-3.98322	59.2289	0.306545
2016-03-31	58.0	4	0.00252207	-5.98015	71.8142	-1.69423
2016-03-31	59.0	16	0.0100883	-4.58624	124.277	-0.311273
2016-03-31	60.0	60	0.037831	-3.23606	247.151	1.02518
2016-03-31	63.0	129	0.0813367	-2.42432	511.734	1.82239
2016-03-31	65.0	36	0.0226986	-3.76249	78.3331	0.521693
2016-03-31	66.0	24	0.0151324	-4.17567	186.627	0.0911833
2016-03-31	68.0	16	0.0100883	-4.58624	104.09	-0.307734
2016-03-31	69.0	45	0.0283733	-3.53352	575.218	0.710854
2016-03-31	70.0	31	0.019546	-3.91524	71.8849	0.370656
2016-03-31	78.0	106	0.0668348	-2.63636	123.412	1.63875
2016-03-31	89.0	46	0.0290038	-3.5109	168.983	0.757938
2016-03-31	90.0	13	0.00819672	-4.79579	120.549	-0.520213
2016-03-31	99.0	19	0.0119798	-4.41248	85.5165	-0.130047
2016-03-31	100.0	8	0.00504414	-5.28447	467.784	-1.03597
2016-03-31	150.0	16	0.0100883	-4.58624	0	-0.0770765
2016-03-31	158.0	14	0.00882724	-4.72105	156.515	-0.450682
2016-03-31	159.0	8	0.00504414	-5.28447	36.8553	-0.985235
2016-03-31	166.0	12	0.0075662	-4.87647	1320.76	-0.648686
2016-03-31	333.0	70	0.0441362	-3.07534	1316.49	1.15251
2016-03-31	400.0	23	0.0145019	-4.21887	145.905	0.0528981
2016-03-31	401.0	48	0.0302648	-3.46704	147.015	0.804578
2016-03-31	402.0	27	0.017024	-4.05596	277.97	0.202935
2016-03-31	403.0	57	0.0359395	-3.28932	77.3848	0.995109
2016-03-31	404.0	155	0.0977301	-2.2227	47.2323	2.07158
2016-03-31	411.0	92	0.0580076	-2.78742	42.7554	1.50885
2016-03-31	413.0	27	0.017024	-4.05596	0	0.453203
2016-03-31	418.0	54	0.0340479	-3.34535	0	1.16382
2016-03-31	423.0	109	0.0687264	-2.60642	317.527	1.64982
2016-03-31	426.0	17	0.0107188	-4.52498	86.7957	-0.242844
2016-03-31	429.0	9	0.00567465	-5.16606	50.6869	-0.87318
2016-03-31	488.0	118	0.074401	-2.52097	94.2947	1.75951
2016-03-31	501.0	6	0.0037831	-5.57342	91.5743	-1.29235
2016-03-31	502.0	21	0.0132409	-4.31112	0	0.198047
2016-03-31	503.0	26	0.0163934	-4.09434	214.369	0.16974
2016-03-31	513.0	297	0.187264	-1.46789	112.959	2.80899
2016-03-31	516.0	29	0.018285	-3.98322	134.504	0.29017
2016-03-31	523.0	82	0.0517024	-2.90916	56.8764	1.38141
2016-03-31	524.0	85	0.0535939	-2.87124	35.2464	1.42889
2016-03-31	525.0	5	0.00315259	-5.75637	80.4951	-1.47273
2016-03-31	526.0	114	0.0718789	-2.55818	52.9073	1.73384
2016-03-31	528.0	7	0.00441362	-5.41864	77.4167	-1.13422
2016-03-31	530.0	131	0.0825977	-2.40756	37.6083	1.89127
2016-03-31	532.0	119	0.0750315	-2.51185	57.1871	1.77861
2016-03-31	538.0	136	0.0857503	-2.36666	638.378	1.87563
2016-03-31	540.0	12	0.0075662	-4.87647	0	-0.367303
2016-03-31	541.0	129	0.0813367	-2.42432	93.9187	1.85624
2016-03-31	544.0	5	0.00315259	-5.75637	39.2603	-1.4584
2016-03-31	547.0	88	0.0554855	-2.83455	213.301	1.42964
2016-03-31	550.0	169	0.106557	-2.1264	136.917	2.14664
2016-03-31	553.0	5	0.00315259	-5.75637	38.9398	-1.45824
2016-03-31	554.0	93	0.0586381	-2.77594	48.1755	1.51795
2016-03-31	555.0	18	0.0113493	-4.46718	267.818	-0.207544
2016-03-31	558.0	77	0.0485498	-2.9754	161.411	1.29435
2016-03-31	559.0	9	0.00567465	-5.16606	383.836	-0.9136
2016-03-31	561.0	6	0.0037831	-5.57342	77.9365	-1.28914
2016-03-31	563.0	34	0.0214376	-3.82094	220.816	0.442554
2016-03-31	566.0	153	0.0964691	-2.23709	127.173	2.03742
2016-03-31	567.0	114	0.0718789	-2.55818	45.3751	1.73691
2016-03-31	568.0	95	0.0598991	-2.75333	345.655	1.50122
2016-03-31	571.0	71	0.0447667	-3.06049	0	1.44867
2016-03-31	576.0	6	0.0037831	-5.57342	70.3707	-1.2871
2016-03-31	581.0	19	0.0119798	-4.41248	160.622	-0.142632
2016-03-31	587.0	101	0.0636822	-2.68805	0	1.82112
2016-03-31	590.0	29	0.018285	-3.98322	47.7482	0.310847
2016-03-31	593.0	32	0.0201765	-3.88285	30.9054	0.4199
2016-03-31	596.0	116	0.07314	-2.53943	141.625	1.73293
2016-03-31	597.0	27	0.017024	-4.05596	48.842	0.237652
2016-03-31	601.0	38	0.0239596	-3.70713	92.9274	0.57364
2016-03-31	603.0	143	0.0901639	-2.31163	97.0083	1.96828
2016-03-31	605.0	18	0.0113493	-4.46718	37.4383	-0.168261
2016-03-31	613.0	8	0.00504414	-5.28447	0	-0.775306
2016-03-31	615.0	23	0.0145019	-4.21887	72.4463	0.0668758
2016-03-31	617.0	10	0.00630517	-5.06006	32.7795	-0.758483
2016-03-31	619.0	74	0.0466583	-3.01712	38.232	1.28138
2016-03-31	622.0	5	0.00315259	-5.75637	0	-1.24721
2016-03-31	625.0	111	0.0699874	-2.58688	593.094	1.65688
2016-03-31	626.0	8	0.00504414	-5.28447	143.552	-1.01238
2016-03-31	628.0	57	0.0359395	-3.28932	41.1154	1.00774
2016-03-31	629.0	6	0.0037831	-5.57342	271.436	-1.31405
2016-03-31	630.0	9	0.00567465	-5.16606	268.654	-0.906477
2016-03-31	631.0	26	0.0163934	-4.09434	111.974	0.182706
2016-03-31	633.0	6	0.0037831	-5.57342	39.743	-1.27569
2016-03-31	638.0	122	0.0769231	-2.48491	85.085	1.79763
2016-03-31	639.0	32	0.0201765	-3.88285	63.5434	0.40551
2016-03-31	650.0	8	0.00504414	-5.28447	97.5812	-1.00467
2016-03-31	651.0	74	0.0466583	-3.01712	1156.22	1.21332
2016-03-31	655.0	33	0.0208071	-3.85144	49.1751	0.442043
2016-03-31	657.0	14	0.00882724	-4.72105	102.282	-0.442188
2016-03-31	661.0	65	0.0409836	-3.15274	133.822	1.12076
2016-03-31	662.0	10	0.00630517	-5.06006	0	-0.550895
2016-03-31	666.0	54	0.0340479	-3.34535	0	1.16382
2016-03-31	669.0	3	0.00189155	-6.26846	0	-1.7593
2016-03-31	670.0	22	0.0138714	-4.26396	91.7889	0.0170598
2016-03-31	671.0	50	0.0315259	-3.42491	0	1.08425
2016-03-31	673.0	52	0.0327869	-3.38439	0	1.12478
2016-03-31	678.0	18	0.0113493	-4.46718	35.3562	-0.167118
2016-03-31	679.0	93	0.0586381	-2.77594	47.3656	1.51828
2016-03-31	681.0	38	0.0239596	-3.70713	183.061	0.560104
2016-03-31	685.0	9	0.00567465	-5.16606	170.375	-0.897384
2016-03-31	686.0	4	0.00252207	-5.98015	276.939	-1.72118
2016-03-31	687.0	68	0.0428752	-3.10564	0	1.40352
2016-03-31	690.0	17	0.0107188	-4.52498	141.41	-0.252589
2016-03-31	693.0	5	0.00315259	-5.75637	0	-1.24721
2016-03-31	697.0	122	0.0769231	-2.48491	145.685	1.78689
2016-03-31	700.0	32	0.0201765	-3.88285	80.65	0.400751
2016-03-31	701.0	36	0.0226986	-3.76249	80.1028	0.521247
2016-03-31	703.0	27	0.017024	-4.05596	148.638	0.215433
2016-03-31	705.0	34	0.0214376	-3.82094	41.5315	0.475913
2016-03-31	708.0	13	0.00819672	-4.79579	48.5361	-0.50205
2016-03-31	709.0	30	0.0189155	-3.94868	323.868	0.30717
2016-03-31	710.0	7	0.00441362	-5.41864	42.457	-1.12222
2016-03-31	712.0	10	0.00630517	-5.06006	196.582	-0.794246
2016-03-31	716.0	8	0.00504414	-5.28447	50.7756	-0.991632
2016-03-31	718.0	65	0.0409836	-3.15274	400.269	1.09888
2016-03-31	719.0	4	0.00252207	-5.98015	119.321	-1.70437
2016-03-31	722.0	33	0.0208071	-3.85144	71.0162	0.434706
2016-03-31	725.0	11	0.00693569	-4.96412	865.75	-0.7279
2016-03-31	726.0	15	0.00945776	-4.65142	62.5376	-0.362737
2016-03-31	728.0	28	0.0176545	-4.01895	363.751	0.234574
2016-03-31	729.0	74	0.0466583	-3.01712	207.163	1.24764
2016-03-31	732.0	8	0.00504414	-5.28447	0	-0.775306
2016-03-31	733.0	20	0.0126103	-4.36055	85.5611	-0.0781256
2016-03-31	738.0	26	0.0163934	-4.09434	335.1	0.160821
2016-03-31	739.0	28	0.0176545	-4.01895	75.8081	0.265885
2016-03-31	748.0	28	0.0176545	-4.01895	0	0.490212
2016-03-31	750.0	17	0.0107188	-4.52498	328.25	-0.269402
2016-03-31	756.0	24	0.0151324	-4.17567	34.3268	0.124987
2016-03-31	758.0	24	0.0151324	-4.17567	132.736	0.0979863
2016-03-31	759.0	12	0.0075662	-4.87647	51.2809	-0.583827
2016-03-31	760.0	8	0.00504414	-5.28447	0	-0.775306
2016-03-31	768.0	64	0.0403531	-3.1689	535.733	1.0769
2016-03-31	776.0	29	0.018285	-3.98322	989.706	0.250324
2016-03-31	778.0	125	0.0788146	-2.45856	196.739	1.80724
2016-03-31	779.0	58	0.03657	-3.27127	58.8221	1.01863
2016-03-31	783.0	30	0.0189155	-3.94868	487.526	0.299004
2016-03-31	785.0	8	0.00504414	-5.28447	28.9156	-0.980391
2016-03-31	786.0	37	0.0233291	-3.73445	134.752	0.538907
2016-03-31	789.0	7	0.00441362	-5.41864	45.5116	-1.12361
2016-03-31	790.0	7	0.00441362	-5.41864	50.9036	-1.12585
2016-03-31	793.0	133	0.0838588	-2.39104	187.277	1.87575
2016-03-31	796.0	26	0.0163934	-4.09434	220.504	0.169177
2016-03-31	797.0	16	0.0100883	-4.58624	77.0189	-0.30172
2016-03-31	798.0	9	0.00567465	-5.16606	34.1497	-0.865296
2016-03-31	800.0	93	0.0586381	-2.77594	229.315	1.4868
2016-03-31	801.0	89	0.056116	-2.82258	137.567	1.45036
2016-03-31	802.0	101	0.0636822	-2.68805	105.155	1.59026
2016-03-31	807.0	97	0.0611602	-2.73115	150.94	1.53994
2016-03-31	810.0	55	0.0346784	-3.32634	205.692	0.938567
2016-03-31	812.0	20	0.0126103	-4.36055	45.8113	-0.0656536
2016-03-31	815.0	10	0.00630517	-5.06006	84.1738	-0.777312
2016-03-31	820.0	16	0.0100883	-4.58624	41.9375	-0.289584
2016-03-31	821.0	20	0.0126103	-4.36055	76.1506	-0.0757993
2016-03-31	825.0	6	0.0037831	-5.57342	193.672	-1.30731
2016-03-31	826.0	131	0.0825977	-2.40756	275.548	1.85151
2016-03-31	829.0	8	0.00504414	-5.28447	115.711	-1.00808
2016-03-31	831.0	163	0.102774	-2.16677	171.95	2.10171
2016-03-31	833.0	9	0.00567465	-5.16606	70.9843	-0.879904
2016-03-31	835.0	24	0.0151324	-4.17567	0	0.333497
2016-03-31	839.0	41	0.0258512	-3.62921	278.778	0.629633
2016-03-31	848.0	33	0.0208071	-3.85144	97.4799	0.428382
2016-03-31	856.0	2	0.00126103	-6.67456	26.4682	-2.36872
2016-03-31	858.0	207	0.130517	-1.8964	1067.05	2.33565
2016-03-31	860.0	142	0.0895334	-2.31935	124.902	1.95552
2016-03-31	861.0	1	0.000630517	-7.36834	0	-2.85917
2016-03-31	863.0	18	0.0113493	-4.46718	93.0657	-0.186441
2016-03-31	869.0	8	0.00504414	-5.28447	167.508	-1.01546
2016-03-31	876.0	32	0.0201765	-3.88285	335.126	0.372313
2016-03-31	877.0	9	0.00567465	-5.16606	57.4706	-0.875688
2016-03-31	878.0	175	0.11034	-2.08727	160.903	2.18254
2016-03-31	880.0	131	0.0825977	-2.40756	36.2796	1.89199
2016-03-31	881.0	32	0.0201765	-3.88285	53.6591	0.408886
2016-03-31	882.0	10	0.00630517	-5.06006	86.3722	-0.777827
2016-03-31	886.0	13	0.00819672	-4.79579	52.9023	-0.50377
2016-03-31	887.0	80	0.0504414	-2.93519	237.488	1.32685
2016-03-31	888.0	50	0.0315259	-3.42491	65.9168	0.862716
2016-03-31	890.0	27	0.017024	-4.05596	30.675	0.246938
2016-03-31	892.0	75	0.0472888	-3.00304	70.4418	1.28327
2016-03-31	893.0	95	0.0598991	-2.75333	95.2184	1.52696
2016-03-31	895.0	71	0.0447667	-3.06049	696.813	1.18006
2016-03-31	901.0	18	0.0113493	-4.46718	129.709	-0.193069
2016-03-31	902.0	18	0.0113493	-4.46718	173.31	-0.198855
2016-03-31	903.0	17	0.0107188	-4.52498	55.4516	-0.233899
2016-03-31	906.0	16	0.0100883	-4.58624	47.8199	-0.292205
2016-03-31	910.0	94	0.0592686	-2.76458	77.1732	1.5199
2016-03-31	911.0	18	0.0113493	-4.46718	53.8947	-0.175535
2016-03-31	915.0	38	0.0239596	-3.70713	55.6808	0.583866
2016-03-31	917.0	18	0.0113493	-4.46718	231.77	-0.204658
2016-03-31	919.0	20	0.0126103	-4.36055	63.6048	-0.0722052
2016-03-31	920.0	111	0.0699874	-2.58688	75.2426	1.6981
2016-03-31	922.0	5	0.00315259	-5.75637	51.594	-1.46385
2016-03-31	925.0	107	0.0674653	-2.62629	59.8907	1.66325
2016-03-31	926.0	75	0.0472888	-3.00304	114.203	1.27362
2016-03-31	928.0	15	0.00945776	-4.65142	80.513	-0.367781
2016-03-31	930.0	14	0.00882724	-4.72105	123.734	-0.44599
2016-03-31	932.0	33	0.0208071	-3.85144	119.118	0.42438
2016-03-31	933.0	28	0.0176545	-4.01895	109.089	0.258618
2016-03-31	936.0	108	0.0680958	-2.61631	80.2728	1.66738
2016-03-31	937.0	17	0.0107188	-4.52498	186.218	-0.258085
2016-03-31	938.0	38	0.0239596	-3.70713	131.479	0.566712
2016-03-31	939.0	38	0.0239596	-3.70713	0	0.802033
2016-03-31	951.0	24	0.0151324	-4.17567	72.309	0.110113
2016-03-31	952.0	55	0.0346784	-3.32634	52.7071	0.965751
2016-03-31	957.0	13	0.00819672	-4.79579	60.7134	-0.506519
2016-03-31	958.0	37	0.0233291	-3.73445	82.8909	0.548608
2016-03-31	959.0	39	0.0245902	-3.68051	248.601	0.580616
2016-03-31	960.0	97	0.0611602	-2.73115	177.53	1.5367
2016-03-31	963.0	246	0.155107	-1.69509	339.998	2.55978
2016-03-31	966.0	128	0.0807062	-2.43279	65.4996	1.85497
2016-03-31	967.0	161	0.101513	-2.18052	92.96	2.10024
2016-03-31	968.0	24	0.0151324	-4.17567	44.7474	0.119695
2016-03-31	969.0	90	0.0567465	-2.81074	105.557	1.46749
2016-03-31	971.0	168	0.105927	-2.13304	0	2.37613
2016-03-31	975.0	9	0.00567465	-5.16606	135.851	-0.892863
2016-03-31	977.0	131	0.0825977	-2.40756	255.716	1.853
2016-03-31	978.0	45	0.0283733	-3.53352	42.1317	0.763041
2016-03-31	982.0	4	0.00252207	-5.98015	0	-1.47099
2016-03-31	983.0	37	0.0233291	-3.73445	237.285	0.52761
2016-03-31	985.0	91	0.057377	-2.79902	29.6874	1.50453
2016-03-31	988.0	100	0.0630517	-2.69867	170.025	1.57004
2016-03-31	997.0	34	0.0214376	-3.82094	159.284	0.449075
2016-03-31	998.0	95	0.0598991	-2.75333	227.748	1.50955
2016-03-31	999.0	27	0.017024	-4.05596	226.909	0.206987
2016-03-31	1696.0	17	0.0107188	-4.52498	117.365	-0.248869
2016-03-31	1979.0	107	0.0674653	-2.62629	1189.57	1.60358
2016-03-31	2001.0	215	0.135561	-1.85266	230.851	2.40995
2016-03-31	2002.0	10	0.00630517	-5.06006	0	-0.550895
2016-03-31	2003.0	36	0.0226986	-3.76249	59.7511	0.527099
2016-03-31	2004.0	33	0.0208071	-3.85144	207.151	0.413332
2016-03-31	2006.0	14	0.00882724	-4.72105	66.9085	-0.433715
2016-03-31	2007.0	138	0.0870113	-2.35068	258.041	1.9097
2016-03-31	2008.0	95	0.0598991	-2.75333	236.614	1.50879
2016-03-31	2009.0	47	0.0296343	-3.48874	56.0372	0.802131
2016-03-31	2010.0	32	0.0201765	-3.88285	531.024	0.363123
2016-03-31	2013.0	70	0.0441362	-3.07534	0	1.43383
2016-03-31	2018.0	116	0.07314	-2.53943	0	1.96974
2016-03-31	2019.0	95	0.0598991	-2.75333	236.804	1.50877
2016-03-31	2020.0	66	0.0416141	-3.13681	87.3114	1.14521
2016-03-31	2022.0	34	0.0214376	-3.82094	101.95	0.457984
2016-03-31	2023.0	38	0.0239596	-3.70713	120.103	0.568519
2016-03-31	2024.0	36	0.0226986	-3.76249	845.358	0.4742
2016-03-31	2025.0	9	0.00567465	-5.16606	97.7262	-0.886287
2016-03-31	2026.0	93	0.0586381	-2.77594	45.0459	1.51929
2016-03-31	2029.0	16	0.0100883	-4.58624	79.5721	-0.302371
2016-03-31	2030.0	69	0.0435057	-3.09038	195.135	1.17558
2016-03-31	2032.0	20	0.0126103	-4.36055	196.191	-0.0946937
2016-03-31	2033.0	13	0.00819672	-4.79579	55.4986	-0.504726
2016-03-31	2034.0	5	0.00315259	-5.75637	30.3371	-1.45325
2016-03-31	2035.0	53	0.0334174	-3.36469	63.7697	0.923601
2016-03-31	2036.0	25	0.0157629	-4.13421	150.642	0.136922
2016-03-31	2037.0	26	0.0163934	-4.09434	55.8817	0.196582
2016-03-31	2038.0	32	0.0201765	-3.88285	162.801	0.386727
2016-03-31	2039.0	0	0	-14.2767	54.8496	-9.98543
2016-03-31	2040.0	5	0.00315259	-5.75637	32.0371	-1.45434
2016-03-31	2041.0	13	0.00819672	-4.79579	127.776	-0.521375
2016-03-31	2042.0	38	0.0239596	-3.70713	83.3826	0.575804
2016-03-31	2044.0	51	0.0321564	-3.40446	373.756	0.848526
2016-03-31	2045.0	80	0.0504414	-2.93519	55.5733	1.35585
2016-03-31	2047.0	25	0.0157629	-4.13421	143.994	0.137823
2016-03-31	2048.0	5	0.00315259	-5.75637	92.2282	-1.47545
2016-03-31	2049.0	47	0.0296343	-3.48874	264.815	0.771125
2016-03-31	2050.0	9	0.00567465	-5.16606	129.346	-0.891884
2016-03-31	2051.0	101	0.0636822	-2.68805	177.035	1.57986
2016-03-31	2052.0	9	0.00567465	-5.16606	0	-0.656889
2016-03-31	2053.0	21	0.0132409	-4.31112	66.832	-0.0237644
2016-03-31	2054.0	9	0.00567465	-5.16606	48.0262	-0.872104
2016-03-31	2055.0	58	0.03657	-3.27127	143.803	1.00078
2016-03-31	2056.0	26	0.0163934	-4.09434	97.8353	0.185401
2016-03-31	2057.0	6	0.0037831	-5.57342	23.866	-1.26551
2016-03-31	2059.0	8	0.00504414	-5.28447	64.529	-0.996418
2016-03-31	2063.0	8	0.00504414	-5.28447	86.8593	-1.00235
2016-03-31	2065.0	19	0.0119798	-4.41248	392.705	-0.16048
2016-03-31	2068.0	9	0.00567465	-5.16606	38.8521	-0.867871
2016-03-31	2069.0	4	0.00252207	-5.98015	70.0446	-1.69373
2016-03-31	2070.0	69	0.0435057	-3.09038	0	1.41878
2016-03-31	2071.0	25	0.0157629	-4.13421	0	0.37496
2016-03-31	2072.0	29	0.018285	-3.98322	39.8464	0.314459
2016-03-31	2073.0	25	0.0157629	-4.13421	104.943	0.144139
2016-03-31	2074.0	44	0.0277427	-3.55665	321.883	0.699323
2016-03-31	2077.0	39	0.0245902	-3.68051	65.6	0.607215
2016-03-31	2078.0	9	0.00567465	-5.16606	116.432	-0.889784
2016-03-31	2080.0	51	0.0321564	-3.40446	76.08	0.880307
2016-03-31	2081.0	58	0.03657	-3.27127	300.985	0.986038
2016-03-31	2085.0	69	0.0435057	-3.09038	324.752	1.16541
2016-03-31	2086.0	14	0.00882724	-4.72105	0	-0.211881
2016-03-31	2089.0	23	0.0145019	-4.21887	0	0.290298
2016-03-31	2090.0	0	0	-14.2767	58.3005	-9.98664
2016-03-31	2092.0	3	0.00189155	-6.26846	108.717	-1.99082
2016-03-31	2093.0	33	0.0208071	-3.85144	102.935	0.427295
2016-03-31	2094.0	130	0.0819672	-2.41591	74.0408	1.8694
2016-03-31	2095.0	29	0.018285	-3.98322	165.279	0.286057
2016-03-31	2096.0	4	0.00252207	-5.98015	68.6881	-1.69334
2016-03-31	2097.0	44	0.0277427	-3.55665	70.0186	0.729778
2016-03-31	2098.0	25	0.0157629	-4.13421	43.9266	0.161527
2016-03-31	2099.0	22	0.0138714	-4.26396	156.206	0.00644471
2016-03-31	2100.0	33	0.0208071	-3.85144	88.6314	0.430282
2016-03-31	2101.0	19	0.0119798	-4.41248	43.2667	-0.116444
2016-03-31	2102.0	8	0.00504414	-5.28447	94.0059	-1.00393
2016-03-31	2103.0	39	0.0245902	-3.68051	93.1221	0.60022
2016-03-31	2104.0	39	0.0245902	-3.68051	127.154	0.594001
2016-03-31	2108.0	52	0.0327869	-3.38439	111.322	0.892777
2016-03-31	2110.0	3	0.00189155	-6.26846	32.991	-1.96702
2016-03-31	2111.0	44	0.0277427	-3.55665	95.1834	0.723648
2016-03-31	2112.0	2	0.00126103	-6.67456	38.5459	-2.37622
2016-03-31	2113.0	31	0.019546	-3.91524	0	0.593922
2016-03-31	2114.0	8	0.00504414	-5.28447	68.4767	-0.997603
2016-03-31	2116.0	9	0.00567465	-5.16606	56.0903	-0.875202
2016-03-31	2117.0	79	0.0498108	-2.94843	116.663	1.3278
2016-03-31	2123.0	68	0.0428752	-3.10564	148.97	1.16571
2016-03-31	2124.0	77	0.0485498	-2.9754	79.7876	1.30842
2016-03-31	2125.0	14	0.00882724	-4.72105	38.0592	-0.422451
2016-03-31	2126.0	29	0.018285	-3.98322	53.6123	0.308534
2016-03-31	2127.0	98	0.0617907	-2.72022	134.598	1.55316
2016-03-31	2131.0	70	0.0441362	-3.07534	253.433	1.18541
2016-03-31	2133.0	5	0.00315259	-5.75637	55.8158	-1.46542
2016-03-31	2135.0	21	0.0132409	-4.31112	67.2517	-0.0238893
2016-03-31	2137.0	47	0.0296343	-3.48874	81.3819	0.794681
2016-03-31	2138.0	69	0.0435057	-3.09038	102.842	1.18837
2016-03-31	2139.0	3	0.00189155	-6.26846	49.0117	-1.97492
2016-03-31	2141.0	49	0.0308953	-3.44577	52.4929	0.846408
2016-03-31	2142.0	21	0.0132409	-4.31112	525.302	-0.064928
2016-03-31	2145.0	25	0.0157629	-4.13421	110.022	0.143196
2016-03-31	2146.0	12	0.0075662	-4.87647	315.677	-0.620111
2016-03-31	2147.0	2	0.00126103	-6.67456	0	-2.1654
2016-03-31	2149.0	31	0.019546	-3.91524	38.2614	0.383246
2016-03-31	2152.0	144	0.0907945	-2.30397	257.786	1.95643
2016-03-31	2153.0	70	0.0441362	-3.07534	322.064	1.18062
2016-03-31	2155.0	32	0.0201765	-3.88285	101.302	0.396199
2016-03-31	2157.0	66	0.0416141	-3.13681	129.098	1.1374
2016-03-31	2159.0	45	0.0283733	-3.53352	31.1445	0.769074
2016-03-31	2161.0	15	0.00945776	-4.65142	116.29	-0.375122
2016-03-31	2165.0	27	0.017024	-4.05596	42.387	0.240482
2016-03-31	2167.0	57	0.0359395	-3.28932	56.3819	1.00143
2016-03-31	2169.0	27	0.017024	-4.05596	56.5207	0.234737
2016-03-31	2170.0	6	0.0037831	-5.57342	79.6117	-1.28956
2016-03-31	2172.0	53	0.0334174	-3.36469	87.6246	0.917256
2016-03-31	2173.0	9	0.00567465	-5.16606	86.5767	-0.883869
2016-03-31	2174.0	19	0.0119798	-4.41248	337.004	-0.157427
2016-03-31	2175.0	93	0.0586381	-2.77594	119.502	1.49981
2016-03-31	2179.0	80	0.0504414	-2.93519	215.399	1.3288
2016-03-31	2180.0	56	0.035309	-3.30767	252.019	0.953183
2016-03-31	2182.0	63	0.0397226	-3.1853	45.7667	1.10961
2016-03-31	2183.0	63	0.0397226	-3.1853	308.163	1.07154
2016-03-31	2184.0	15	0.00945776	-4.65142	60.654	-0.362127
2016-03-31	2185.0	5	0.00315259	-5.75637	114.097	-1.4797
2016-03-31	2188.0	108	0.0680958	-2.61631	100.391	1.66292
2016-03-31	2189.0	15	0.00945776	-4.65142	70.4313	-0.36511
2016-03-31	2190.0	8	0.00504414	-5.28447	125.649	-1.00972
2016-03-31	2191.0	46	0.0290038	-3.5109	153.124	0.759906
2016-03-31	2192.0	15	0.00945776	-4.65142	102.746	-0.372649
2016-03-31	2193.0	6	0.0037831	-5.57342	25.008	-1.26644
2016-03-31	2194.0	6	0.0037831	-5.57342	69.0403	-1.28672
2016-03-31	2196.0	77	0.0485498	-2.9754	69.2794	1.31124
2016-03-31	2197.0	62	0.0390921	-3.20196	94.1115	1.07856
2016-03-31	2201.0	9	0.00567465	-5.16606	40.9446	-0.868919
2016-03-31	2202.0	29	0.018285	-3.98322	367.068	0.270126
2016-03-31	2205.0	10	0.00630517	-5.06006	26.3897	-0.754155
2016-03-31	2206.0	27	0.017024	-4.05596	68.0503	0.231031
2016-03-31	2207.0	3	0.00189155	-6.26846	51.2318	-1.9758
2016-03-31	2208.0	18	0.0113493	-4.46718	73.1108	-0.181623
2016-03-31	2213.0	14	0.00882724	-4.72105	42.23	-0.424528
2016-03-31	2214.0	6	0.0037831	-5.57342	54.0309	-1.28182
2016-03-31	2215.0	49	0.0308953	-3.44577	107.142	0.832164
2016-03-31	2216.0	15	0.00945776	-4.65142	69.5648	-0.364863
2016-03-31	2218.0	9	0.00567465	-5.16606	54.8318	-0.874749
2016-03-31	2219.0	28	0.0176545	-4.01895	281.798	0.239671
2016-03-31	2221.0	26	0.0163934	-4.09434	162.424	0.17528
2016-03-31	2223.0	111	0.0699874	-2.58688	181.746	1.6805
2016-03-31	2224.0	166	0.104666	-2.14642	119.496	2.12933
2016-03-31	2225.0	9	0.00567465	-5.16606	64.2623	-0.877918
2016-03-31	2229.0	26	0.0163934	-4.09434	74.2483	0.190909
2016-03-31	2230.0	159	0.100252	-2.19443	360.829	2.05926
2016-03-31	2232.0	20	0.0126103	-4.36055	65.6946	-0.0728506
2016-03-31	2234.0	164	0.103405	-2.15995	87.5935	2.122
2016-03-31	2235.0	45	0.0283733	-3.53352	61.464	0.755502
2016-03-31	2236.0	123	0.0775536	-2.47606	418.028	1.77469
2016-03-31	2239.0	9	0.00567465	-5.16606	133.371	-0.892495
2016-03-31	2241.0	55	0.0346784	-3.32634	390.805	0.925752
2016-03-31	2243.0	9	0.00567465	-5.16606	47.1149	-0.871721
2016-03-31	2245.0	64	0.0403531	-3.1689	81.7457	1.11444
2016-03-31	2246.0	7	0.00441362	-5.41864	58.4125	-1.12859
2016-03-31	2247.0	40	0.0252207	-3.65455	82.9688	0.628489
2016-03-31	2250.0	27	0.017024	-4.05596	121.558	0.219448
2016-03-31	2251.0	4	0.00252207	-5.98015	96.9058	-1.70021
2016-03-31	2252.0	74	0.0466583	-3.01712	1053.02	1.21518
2016-03-31	2253.0	24	0.0151324	-4.17567	83.256	0.107299
2016-03-31	2256.0	9	0.00567465	-5.16606	49.6509	-0.872768
2016-03-31	2260.0	47	0.0296343	-3.48874	0	1.02043
2016-03-31	2262.0	21	0.0132409	-4.31112	106.009	-0.032975
2016-03-31	2267.0	18	0.0113493	-4.46718	115.1	-0.190683
2016-03-31	2268.0	82	0.0517024	-2.90916	166.262	1.35999
2016-03-31	2271.0	32	0.0201765	-3.88285	140.304	0.389696
2016-03-31	2273.0	49	0.0308953	-3.44577	156.7	0.824574
2016-03-31	2275.0	13	0.00819672	-4.79579	99.6848	-0.516419
2016-03-31	2276.0	22	0.0138714	-4.26396	196.037	0.00191013
2016-03-31	2279.0	8	0.00504414	-5.28447	123.46	-1.00937
2016-03-31	2280.0	58	0.03657	-3.27127	0	1.23789
2016-03-31	2281.0	143	0.0901639	-2.31163	127.193	1.96287
2016-03-31	2283.0	16	0.0100883	-4.58624	95.9391	-0.306106
2016-03-31	2284.0	36	0.0226986	-3.76249	146.479	0.509197
2016-03-31	2285.0	16	0.0100883	-4.58624	190.109	-0.31976
2016-03-31	2286.0	55	0.0346784	-3.32634	63.7705	0.961947
2016-03-31	2289.0	2	0.00126103	-6.67456	48.6894	-2.38088
2016-03-31	2291.0	18	0.0113493	-4.46718	54.2135	-0.175652
2016-03-31	2292.0	131	0.0825977	-2.40756	532.693	1.83835
2016-03-31	2294.0	35	0.0220681	-3.79131	295.918	0.466341
2016-03-31	2296.0	15	0.00945776	-4.65142	54.3892	-0.35995
2016-03-31	2297.0	9	0.00567465	-5.16606	44.0298	-0.870369
2016-03-31	2299.0	246	0.155107	-1.69509	298.721	2.56237
2016-03-31	2301.0	9	0.00567465	-5.16606	69.4522	-0.879469
2016-03-31	2303.0	64	0.0403531	-3.1689	156.629	1.10145
2016-03-31	2304.0	53	0.0334174	-3.36469	1006.67	0.868515
2016-03-31	2305.0	13	0.00819672	-4.79579	77.3181	-0.511346
2016-03-31	2308.0	104	0.0655738	-2.65676	0	1.85241
2016-03-31	2310.0	9	0.00567465	-5.16606	214.15	-0.90195
2016-03-31	2311.0	35	0.0220681	-3.79131	249.975	0.46971
2016-03-31	2312.0	60	0.037831	-3.23606	210.389	1.0284
2016-03-31	2313.0	27	0.017024	-4.05596	49.2336	0.237493
2016-03-31	2314.0	18	0.0113493	-4.46718	131.803	-0.193389
2016-03-31	2316.0	13	0.00819672	-4.79579	0	-0.286625
2016-03-31	2317.0	9	0.00567465	-5.16606	82.4135	-0.882885
2016-03-31	2318.0	5	0.00315259	-5.75637	86.2544	-1.47411
2016-03-31	2321.0	83	0.0523329	-2.89638	60.1612	1.39308
2016-03-31	2322.0	28	0.0176545	-4.01895	71.5226	0.267046
2016-03-31	2323.0	31	0.019546	-3.91524	109.125	0.362322
2016-03-31	2325.0	100	0.0630517	-2.69867	0	1.81049
2016-03-31	2326.0	10	0.00630517	-5.06006	126.515	-0.785447
2016-03-31	2329.0	117	0.0737705	-2.53016	140.137	1.74241
2016-03-31	2335.0	52	0.0327869	-3.38439	95.361	0.895867
2016-03-31	2336.0	4	0.00252207	-5.98015	0	-1.47099
2016-03-31	2338.0	30	0.0189155	-3.94868	66.18	0.338874
2016-03-31	2339.0	22	0.0138714	-4.26396	68.5802	0.0228793
2016-03-31	2340.0	34	0.0214376	-3.82094	153.985	0.449751
2016-03-31	2341.0	42	0.0264817	-3.60446	0	0.904704
2016-03-31	2343.0	111	0.0699874	-2.58688	152.506	1.684
2016-03-31	2344.0	13	0.00819672	-4.79579	116.816	-0.519585
2016-03-31	2345.0	37	0.0233291	-3.73445	91.3565	0.546667
2016-03-31	2347.0	2	0.00126103	-6.67456	43.0028	-2.3784
2016-03-31	2348.0	7	0.00441362	-5.41864	62.7994	-1.13004
2016-03-31	2352.0	7	0.00441362	-5.41864	32.3153	-1.11678
2016-03-31	2353.0	53	0.0334174	-3.36469	168.487	0.904203
2016-03-31	2354.0	49	0.0308953	-3.44577	230.953	0.81683
2016-03-31	2355.0	80	0.0504414	-2.93519	108.031	1.34258
2016-03-31	2357.0	25	0.0157629	-4.13421	43.7317	0.161615
2016-03-31	2358.0	28	0.0176545	-4.01895	113.054	0.257905
2016-03-31	2361.0	5	0.00315259	-5.75637	54.9905	-1.46513
2016-03-31	2364.0	59	0.0372005	-3.25352	125.63	1.02123
2016-03-31	2365.0	0	0	-14.2767	33.0055	-9.97529
2016-03-31	2366.0	81	0.0510719	-2.9221	217.328	1.34171
2016-03-31	2367.0	78	0.0491803	-2.96183	107.023	1.31612
2016-03-31	2368.0	73	0.0460277	-3.03139	150.654	1.23974
2016-03-31	2370.0	19	0.0119798	-4.41248	53.6724	-0.120747
2016-03-31	2371.0	60	0.037831	-3.23606	95.8688	1.04409
2016-03-31	2372.0	36	0.0226986	-3.76249	108.099	0.515263
2016-03-31	2373.0	68	0.0428752	-3.10564	182.056	1.16171
2016-03-31	2375.0	26	0.0163934	-4.09434	181.345	0.17308
2016-03-31	2376.0	75	0.0472888	-3.00304	78.42	1.28112
2016-03-31	2380.0	20	0.0126103	-4.36055	84.2371	-0.0778142
2016-03-31	2381.0	29	0.018285	-3.98322	62.5181	0.305466
2016-03-31	2383.0	40	0.0252207	-3.65455	66.4406	0.632925
2016-03-31	2384.0	42	0.0264817	-3.60446	159.987	0.665465
2016-03-31	2385.0	52	0.0327869	-3.38439	322.586	0.871535
2016-03-31	2387.0	5	0.00315259	-5.75637	64.7385	-1.46839
2016-03-31	2389.0	9	0.00567465	-5.16606	92.077	-0.885098
2016-03-31	2390.0	39	0.0245902	-3.68051	164.011	0.58892
2016-03-31	2391.0	9	0.00567465	-5.16606	56.1314	-0.875217
2016-03-31	2394.0	57	0.0359395	-3.28932	50.7885	1.00352
2016-03-31	2395.0	26	0.0163934	-4.09434	0	0.414821
2016-03-31	2397.0	4	0.00252207	-5.98015	52.0521	-1.68781
2016-03-31	2399.0	38	0.0239596	-3.70713	244.221	0.554349
2016-03-31	2400.0	113	0.0712484	-2.56767	165.564	1.70157
2016-03-31	2401.0	4	0.00252207	-5.98015	50.0649	-1.68703
2016-03-31	2402.0	37	0.0233291	-3.73445	69.3596	0.552166
2016-03-31	2403.0	5	0.00315259	-5.75637	39.0624	-1.4583
2016-03-31	2405.0	88	0.0554855	-2.83455	188.46	1.43211
2016-03-31	2407.0	65	0.0409836	-3.15274	194.461	1.11329
2016-03-31	2408.0	11	0.00693569	-4.96412	106.916	-0.686142
2016-03-31	2410.0	45	0.0283733	-3.53352	152.784	0.737322
2016-03-31	2412.0	9	0.00567465	-5.16606	50.024	-0.872917
2016-03-31	2413.0	22	0.0138714	-4.26396	139.307	0.0087307
2016-03-31	2414.0	23	0.0145019	-4.21887	141.9	0.0534538
2016-03-31	2415.0	62	0.0390921	-3.20196	1254	1.02686
2016-03-31	2416.0	5	0.00315259	-5.75637	204.424	-1.49134
2016-03-31	2418.0	18	0.0113493	-4.46718	102.996	-0.188465
2016-03-31	2420.0	9	0.00567465	-5.16606	38.496	-0.867688
2016-03-31	2421.0	47	0.0296343	-3.48874	107.162	0.789187
2016-03-31	2422.0	22	0.0138714	-4.26396	210.528	0.000486344
2016-03-31	2425.0	130	0.0819672	-2.41591	108.559	1.86176
2016-03-31	2426.0	83	0.0523329	-2.89638	259.812	1.36387
2016-03-31	2427.0	9	0.00567465	-5.16606	57.8917	-0.875834
2016-03-31	2428.0	38	0.0239596	-3.70713	125.399	0.567657
2016-03-31	2429.0	10	0.00630517	-5.06006	139.676	-0.787423
2016-03-31	2431.0	17	0.0107188	-4.52498	175.154	-0.256862
2016-03-31	2434.0	16	0.0100883	-4.58624	117.555	-0.310163
2016-03-31	2436.0	9	0.00567465	-5.16606	77.1728	-0.881573
2016-03-31	2437.0	9	0.00567465	-5.16606	214.786	-0.902009
2016-03-31	2438.0	8	0.00504414	-5.28447	41.2575	-0.987488
2016-03-31	2439.0	117	0.0737705	-2.53016	205.592	1.73476
2016-03-31	2440.0	29	0.018285	-3.98322	150.562	0.287919
2016-03-31	2444.0	69	0.0435057	-3.09038	181.824	1.17699
2016-03-31	2445.0	69	0.0435057	-3.09038	147.015	1.18123
2016-03-31	2446.0	32	0.0201765	-3.88285	134.49	0.390541
2016-03-31	2447.0	9	0.00567465	-5.16606	0	-0.656889
2016-03-31	2449.0	9	0.00567465	-5.16606	63.1322	-0.877564
2016-03-31	2450.0	150	0.0945776	-2.25898	0	2.25018
2016-03-31	2452.0	63	0.0397226	-3.1853	63.5763	1.10305
2016-03-31	2454.0	33	0.0208071	-3.85144	66.6708	0.435966
2016-03-31	2456.0	107	0.0674653	-2.62629	273.524	1.63293
2016-03-31	2458.0	166	0.104666	-2.14642	157.115	2.12386
2016-03-31	2460.0	26	0.0163934	-4.09434	193.592	0.171776
2016-03-31	2462.0	159	0.100252	-2.19443	92.6196	2.08641
2016-03-31	2464.0	65	0.0409836	-3.15274	0	1.35643
2016-03-31	2465.0	49	0.0308953	-3.44577	277.446	0.813168
2016-03-31	2466.0	149	0.093947	-2.26637	438.745	1.98342
2016-03-31	2467.0	27	0.017024	-4.05596	103.475	0.222664
2016-03-31	2468.0	24	0.0151324	-4.17567	102.452	0.103156
2016-03-31	2473.0	11	0.00693569	-4.96412	0	-0.45495
2016-03-31	2475.0	130	0.0819672	-2.41591	367.812	1.83739
2016-03-31	2477.0	82	0.0517024	-2.90916	0	1.6
2016-03-31	2481.0	16	0.0100883	-4.58624	105.114	-0.307929
2016-03-31	2482.0	14	0.00882724	-4.72105	140.534	-0.448532
2016-03-31	2487.0	9	0.00567465	-5.16606	54.27	-0.874544
2016-03-31	2488.0	49	0.0308953	-3.44577	128.24	0.828575
2016-03-31	2492.0	28	0.0176545	-4.01895	34.29	0.281724
2016-03-31	2494.0	54	0.0340479	-3.34535	62.6563	0.943297
2016-03-31	2500.0	14	0.00882724	-4.72105	335.487	-0.465904
2016-03-31	2501.0	29	0.018285	-3.98322	0	0.525945
2016-03-31	2502.0	82	0.0517024	-2.90916	0	1.6
2016-03-31	2507.0	25	0.0157629	-4.13421	57.1955	0.156257
2016-03-31	2508.0	178	0.112232	-2.06814	223.84	2.19508
2016-03-31	2509.0	9	0.00567465	-5.16606	0	-0.656889
2016-03-31	2510.0	55	0.0346784	-3.32634	57.119	0.964146
2016-03-31	2511.0	40	0.0252207	-3.65455	62.4559	0.63416
2016-03-31	2512.0	31	0.019546	-3.91524	246.243	0.346074
2016-03-31	2513.0	27	0.017024	-4.05596	0	0.453203
2016-03-31	2514.0	9	0.00567465	-5.16606	60.085	-0.876576
2016-03-31	2516.0	14	0.00882724	-4.72105	81.9773	-0.43777
2016-03-31	2517.0	50	0.0315259	-3.42491	314.035	0.831548
2016-03-31	2518.0	29	0.018285	-3.98322	99.4731	0.296194
2016-03-31	2519.0	57	0.0359395	-3.28932	108.044	0.988446
2016-03-31	2520.0	16	0.0100883	-4.58624	70.7387	-0.300022
2016-03-31	2521.0	6	0.0037831	-5.57342	47.5393	-1.27927
2016-03-31	2522.0	13	0.00819672	-4.79579	111.205	-0.518602
2016-03-31	2527.0	6	0.0037831	-5.57342	96.4275	-1.29339
2016-03-31	2530.0	57	0.0359395	-3.28932	56.012	1.00156
2016-03-31	2531.0	6	0.0037831	-5.57342	90.2008	-1.29205
2016-03-31	2532.0	11	0.00693569	-4.96412	41.0262	-0.667019
2016-03-31	2533.0	0	0	-14.2767	52.7137	-9.98463
2016-03-31	2534.0	21	0.0132409	-4.31112	63.8028	-0.0228383
2016-03-31	2535.0	9	0.00567465	-5.16606	56.4878	-0.875343
2016-03-31	2537.0	19	0.0119798	-4.41248	73.4098	-0.126999
2016-03-31	2538.0	32	0.0201765	-3.88285	72.0275	0.403008
2016-03-31	2539.0	51	0.0321564	-3.40446	138.081	0.868407
2016-03-31	2542.0	15	0.00945776	-4.65142	158.323	-0.381282
2016-03-31	2544.0	48	0.0302648	-3.46704	152.923	0.803791
2016-03-31	2546.0	12	0.0075662	-4.87647	107.816	-0.598662
2016-03-31	2547.0	21	0.0132409	-4.31112	101.603	-0.0321274
2016-03-31	2548.0	47	0.0296343	-3.48874	63.8367	0.799529
2016-03-31	2549.0	12	0.0075662	-4.87647	55.8495	-0.58553
2016-03-31	2550.0	24	0.0151324	-4.17567	104.768	0.10271
2016-03-31	2551.0	79	0.0498108	-2.94843	108.06	1.32933
2016-03-31	2553.0	19	0.0119798	-4.41248	39.846	-0.1148
2016-03-31	2554.0	34	0.0214376	-3.82094	75.8981	0.463875
2016-03-31	2555.0	52	0.0327869	-3.38439	378.286	0.868355
2016-03-31	2557.0	76	0.0479193	-2.98913	92.2233	1.29179
2016-03-31	2562.0	32	0.0201765	-3.88285	79.4059	0.401061
2016-03-31	2563.0	36	0.0226986	-3.76249	296.399	0.495125
2016-03-31	2564.0	4	0.00252207	-5.98015	57.4017	-1.68976
2016-03-31	2567.0	9	0.00567465	-5.16606	61.4522	-0.877025
2016-03-31	2568.0	24	0.0151324	-4.17567	229.197	0.087081
2016-03-31	2570.0	9	0.00567465	-5.16606	121.782	-0.890681
2016-03-31	2572.0	133	0.0838588	-2.39104	190.414	1.87541
2016-03-31	2573.0	29	0.018285	-3.98322	239.121	0.278683
2016-03-31	2574.0	40	0.0252207	-3.65455	60.72	0.634722
2016-03-31	2576.0	9	0.00567465	-5.16606	36.5366	-0.866645
2016-03-31	2577.0	21	0.0132409	-4.31112	119.356	-0.0353425
2016-03-31	2578.0	7	0.00441362	-5.41864	40.7166	-1.12139
2016-03-31	2579.0	2	0.00126103	-6.67456	45.6649	-2.3796
2016-03-31	2580.0	6	0.0037831	-5.57342	36.3716	-1.27392
2016-03-31	2582.0	60	0.037831	-3.23606	46.7597	1.05842
2016-03-31	2583.0	18	0.0113493	-4.46718	157.937	-0.197
2016-03-31	2584.0	39	0.0245902	-3.68051	91.5747	0.600555
2016-03-31	2585.0	14	0.00882724	-4.72105	72.6653	-0.435363
2016-03-31	2586.0	18	0.0113493	-4.46718	0	0.0419812
2016-03-31	2587.0	70	0.0441362	-3.07534	59.7148	1.21427
2016-03-31	2588.0	46	0.0290038	-3.5109	158.002	0.75928
2016-03-31	2589.0	63	0.0397226	-3.1853	154.274	1.08535
2016-03-31	2590.0	23	0.0145019	-4.21887	105.618	0.0593493
2016-03-31	2593.0	17	0.0107188	-4.52498	62.8205	-0.23639
2016-03-31	2594.0	76	0.0479193	-2.98913	918.024	1.24591
2016-03-31	2595.0	9	0.00567465	-5.16606	154.8	-0.89547
2016-03-31	2596.0	9	0.00567465	-5.16606	84.3918	-0.883358
2016-03-31	2598.0	9	0.00567465	-5.16606	33.072	-0.864656
2016-03-31	2599.0	22	0.0138714	-4.26396	39.6765	0.0338049
2016-03-31	2600.0	9	0.00567465	-5.16606	73.3911	-0.88057
2016-03-31	2601.0	13	0.00819672	-4.79579	118.607	-0.519889
2016-03-31	2603.0	16	0.0100883	-4.58624	160.577	-0.316389
2016-03-31	2605.0	17	0.0107188	-4.52498	59.5034	-0.235307
2016-03-31	2606.0	9	0.00567465	-5.16606	36.4956	-0.866622
2016-03-31	2607.0	4	0.00252207	-5.98015	49.2561	-1.6867
2016-03-31	2609.0	30	0.0189155	-3.94868	100.362	0.33056
2016-03-31	2611.0	9	0.00567465	-5.16606	69.5783	-0.879505
2016-03-31	2612.0	111	0.0699874	-2.58688	150.92	1.68421
2016-03-31	2614.0	46	0.0290038	-3.5109	75.172	0.77411
2016-03-31	2615.0	9	0.00567465	-5.16606	60.5203	-0.87672
2016-03-31	2616.0	67	0.0422446	-3.12111	72.9585	1.16449
2016-03-31	2617.0	23	0.0145019	-4.21887	78.012	0.065398
2016-03-31	2618.0	15	0.00945776	-4.65142	0	-0.142252
2016-03-31	2623.0	9	0.00567465	-5.16606	61.328	-0.876985
2016-03-31	2624.0	52	0.0327869	-3.38439	189.816	0.882123
2016-03-31	2625.0	9	0.00567465	-5.16606	147.039	-0.894443
2016-03-31	2626.0	85	0.0535939	-2.87124	121.478	1.40419
2016-03-31	2630.0	32	0.0201765	-3.88285	80.6634	0.400747
2016-03-31	2631.0	9	0.00567465	-5.16606	188.773	-0.899432
2016-03-31	2632.0	24	0.0151324	-4.17567	72.9888	0.109926
2016-03-31	2635.0	25	0.0157629	-4.13421	100.635	0.144976
2016-03-31	2637.0	17	0.0107188	-4.52498	37.088	-0.225869
2016-03-31	2638.0	9	0.00567465	-5.16606	68.5646	-0.879212
2016-03-31	2640.0	77	0.0485498	-2.9754	218.195	1.28833
2016-03-31	2642.0	45	0.0283733	-3.53352	164.362	0.735864
2016-03-31	2643.0	23	0.0145019	-4.21887	107.161	0.0590597
2016-03-31	2644.0	15	0.00945776	-4.65142	62.7087	-0.362792
2016-03-31	2646.0	3	0.00189155	-6.26846	81.45	-1.98506
2016-03-31	2649.0	8	0.00504414	-5.28447	68.4995	-0.99761
2016-03-31	2653.0	8	0.00504414	-5.28447	182.134	-1.01713
2016-03-31	2655.0	97	0.0611602	-2.73115	64.332	1.55697
2016-03-31	2657.0	69	0.0435057	-3.09038	214.26	1.17371
2016-03-31	2658.0	18	0.0113493	-4.46718	111.056	-0.189969
2016-03-31	2659.0	72	0.0453972	-3.04584	61.6402	1.24312
2016-03-31	2662.0	41	0.0258512	-3.62921	111.825	0.64787
2016-03-31	2663.0	18	0.0113493	-4.46718	113.54	-0.190411
2016-03-31	2664.0	25	0.0157629	-4.13421	95.3648	0.14605
2016-03-31	2665.0	98	0.0617907	-2.72022	0	1.78894
2016-03-31	2667.0	40	0.0252207	-3.65455	65.3288	0.633262
2016-03-31	2668.0	25	0.0157629	-4.13421	114.67	0.14237
2016-03-31	2669.0	17	0.0107188	-4.52498	45.96	-0.230151
2016-03-31	2671.0	16	0.0100883	-4.58624	58.7897	-0.296328
2016-03-31	2672.0	84	0.0529634	-2.88374	111.563	1.39339
2016-03-31	2673.0	15	0.00945776	-4.65142	755.363	-0.412479
2016-03-31	2674.0	16	0.0100883	-4.58624	35.7413	-0.286392
2016-03-31	2675.0	43	0.0271122	-3.58028	88.353	0.701497
2016-03-31	2676.0	9	0.00567465	-5.16606	78.16	-0.881827
2016-03-31	2677.0	9	0.00567465	-5.16606	64.2	-0.877899
2016-03-31	2679.0	10	0.00630517	-5.06006	29.6637	-0.756489
2016-03-31	2680.0	39	0.0245902	-3.68051	0	0.828654
2016-03-31	2683.0	13	0.00819672	-4.79579	50.8657	-0.502986
2016-03-31	2686.0	11	0.00693569	-4.96412	50.2646	-0.671073
2016-03-31	2687.0	14	0.00882724	-4.72105	50.9567	-0.428278
2016-03-31	2688.0	51	0.0321564	-3.40446	52.3479	0.887771
2016-03-31	2690.0	32	0.0201765	-3.88285	161.699	0.386863
2016-03-31	2691.0	12	0.0075662	-4.87647	51.64	-0.583966
2016-03-31	2695.0	9	0.00567465	-5.16606	39.5808	-0.868242
2016-03-31	2696.0	2	0.00126103	-6.67456	43.9472	-2.37884
2016-03-31	2698.0	9	0.00567465	-5.16606	138.249	-0.893213
2016-03-31	2699.0	86	0.0542245	-2.85887	0	1.65029
2016-03-31	2701.0	50	0.0315259	-3.42491	239.448	0.836962
2016-03-31	2707.0	91	0.057377	-2.79902	193.588	1.4671
2016-03-31	2709.0	54	0.0340479	-3.34535	109.205	0.932205
2016-03-31	2711.0	6	0.0037831	-5.57342	0	-1.06426
2016-03-31	2712.0	59	0.0372005	-3.25352	88.3248	1.02826
2016-03-31	2713.0	45	0.0283733	-3.53352	87.3883	0.748476
2016-03-31	2714.0	197	0.124212	-1.95314	313.484	2.30336
2016-03-31	2715.0	7	0.00441362	-5.41864	27.4528	-1.11352
2016-03-31	2716.0	18	0.0113493	-4.46718	63.2133	-0.178719
2016-03-31	2717.0	81	0.0510719	-2.9221	153.337	1.34868
2016-03-31	2718.0	9	0.00567465	-5.16606	42.0396	-0.869446
2016-03-31	2723.0	9	0.00567465	-5.16606	37.0413	-0.866919
2016-03-31	2726.0	9	0.00567465	-5.16606	54.2545	-0.874538
2016-03-31	2727.0	43	0.0271122	-3.58028	124.892	0.694587
2016-03-31	2728.0	6	0.0037831	-5.57342	44.54	-1.27796
2016-03-31	2730.0	22	0.0138714	-4.26396	60.12	0.0255079
2016-03-31	2737.0	8	0.00504414	-5.28447	102.872	-1.00573
2016-03-31	2739.0	54	0.0340479	-3.34535	942.959	0.889165
2016-03-31	2740.0	7	0.00441362	-5.41864	0	-0.909471
2016-03-31	2742.0	4	0.00252207	-5.98015	48.9744	-1.68659
2016-03-31	2743.0	7	0.00441362	-5.41864	33.9873	-1.11778
2016-03-31	2746.0	33	0.0208071	-3.85144	60.314	0.437967
2016-03-31	2749.0	11	0.00693569	-4.96412	62.16	-0.675314
2016-03-31	2762.0	15	0.00945776	-4.65142	62.4036	-0.362694
2016-03-31	2768.0	3	0.00189155	-6.26846	96.072	-1.98836
2016-03-31	2769.0	9	0.00567465	-5.16606	105.311	-0.887779
2016-03-31	2772.0	9	0.00567465	-5.16606	77.8822	-0.881756
2016-03-31	2773.0	35	0.0220681	-3.79131	297.445	0.466239
2016-03-31	2776.0	26	0.0163934	-4.09434	0	0.414821
2016-03-31	2777.0	20	0.0126103	-4.36055	86.4	-0.0783204
2016-03-31	2781.0	56	0.035309	-3.30767	0	1.20149
2016-03-31	2791.0	44	0.0277427	-3.55665	80.5779	0.726974
2016-03-31	2792.0	50	0.0315259	-3.42491	65.94	0.862709
2016-03-31	300001.0	6	0.0037831	-5.57342	249.289	-1.31235
2016-03-31	300002.0	4	0.00252207	-5.98015	175.816	-1.71211
2016-03-31	300003.0	110	0.0693569	-2.59661	323.345	1.65927
2016-03-31	300004.0	9	0.00567465	-5.16606	82.0861	-0.882805
2016-03-31	300005.0	26	0.0163934	-4.09434	91.8923	0.186652
2016-03-31	300006.0	35	0.0220681	-3.79131	83.2322	0.491666
2016-03-31	300007.0	29	0.018285	-3.98322	61.652	0.305745
2016-03-31	300008.0	103	0.0649433	-2.66709	63.0206	1.62143
2016-03-31	300009.0	46	0.0290038	-3.5109	120.932	0.764618
2016-03-31	300010.0	9	0.00567465	-5.16606	159.71	-0.896094
2016-03-31	300011.0	22	0.0138714	-4.26396	104.141	0.0145391
2016-03-31	300012.0	115	0.0725095	-2.54877	80.8187	1.73479
2016-03-31	300013.0	10	0.00630517	-5.06006	44.9069	-0.764768
2016-03-31	300014.0	49	0.0308953	-3.44577	117.058	0.830397
2016-03-31	300015.0	57	0.0359395	-3.28932	294.235	0.968444
2016-03-31	300016.0	40	0.0252207	-3.65455	76.9757	0.629986
2016-03-31	300017.0	248	0.156368	-1.6855	461.08	2.56329
2016-03-31	300018.0	12	0.0075662	-4.87647	63.7102	-0.588159
2016-03-31	300019.0	9	0.00567465	-5.16606	38.8416	-0.867866
2016-03-31	300020.0	27	0.017024	-4.05596	119.682	0.219759
2016-03-31	300021.0	2	0.00126103	-6.67456	46.0247	-2.37976
2016-03-31	300024.0	52	0.0327869	-3.38439	401.053	0.867189
2016-03-31	300025.0	62	0.0390921	-3.20196	64.601	1.08607
2016-03-31	300026.0	7	0.00441362	-5.41864	149.463	-1.14735
2016-03-31	300027.0	29	0.018285	-3.98322	389.127	0.268961
2016-03-31	300028.0	39	0.0245902	-3.68051	0	0.828654
2016-03-31	300029.0	6	0.0037831	-5.57342	0	-1.06426
2016-03-31	300030.0	5	0.00315259	-5.75637	44.3122	-1.46082
2016-03-31	300031.0	113	0.0712484	-2.56767	72.57	1.71804
2016-03-31	300033.0	84	0.0529634	-2.88374	413.952	1.36721
2016-03-31	300034.0	4	0.00252207	-5.98015	71.5126	-1.69415
2016-03-31	300035.0	3	0.00189155	-6.26846	30.401	-1.96538
2016-03-31	300036.0	65	0.0409836	-3.15274	81.5597	1.13064
2016-03-31	300037.0	12	0.0075662	-4.87647	82.2941	-0.59327
2016-03-31	300038.0	87	0.054855	-2.84665	0	1.66252
2016-03-31	300040.0	1	0.000630517	-7.36834	34.6079	-3.06785
2016-03-31	300043.0	40	0.0252207	-3.65455	196.583	0.611267
2016-03-31	300044.0	5	0.00315259	-5.75637	51.3686	-1.46377
2016-03-31	300046.0	8	0.00504414	-5.28447	25.3471	-0.977762
2016-03-31	300047.0	60	0.037831	-3.23606	59.8229	1.05351
2016-03-31	300048.0	19	0.0119798	-4.41248	57.2357	-0.12203
2016-03-31	300049.0	53	0.0334174	-3.36469	58.6193	0.925282
2016-03-31	300050.0	40	0.0252207	-3.65455	79.3523	0.629379
2016-03-31	300051.0	12	0.0075662	-4.87647	52.5509	-0.584315
2016-03-31	300053.0	17	0.0107188	-4.52498	84.9745	-0.242421
2016-03-31	300054.0	69	0.0435057	-3.09038	92.7148	1.19044
2016-03-31	300057.0	7	0.00441362	-5.41864	57.6401	-1.12833
2016-03-31	300058.0	78	0.0491803	-2.96183	204.318	1.30321
2016-03-31	300059.0	121	0.0762926	-2.49382	821.274	1.74345
2016-03-31	300061.0	45	0.0283733	-3.53352	59.4908	0.756153
2016-03-31	300063.0	68	0.0428752	-3.10564	125.904	1.16907
2016-03-31	300064.0	13	0.00819672	-4.79579	0	-0.286625
2016-03-31	300065.0	142	0.0895334	-2.31935	75.6326	1.96554
2016-03-31	300067.0	7	0.00441362	-5.41864	55.0545	-1.12741
2016-03-31	300068.0	65	0.0409836	-3.15274	106.658	1.12529
2016-03-31	300070.0	135	0.0851198	-2.37473	491.063	1.8728
2016-03-31	300071.0	9	0.00567465	-5.16606	61.6765	-0.877098
2016-03-31	300072.0	54	0.0340479	-3.34535	259.722	0.914908
2016-03-31	300073.0	21	0.0132409	-4.31112	60.8588	-0.0218952
2016-03-31	300075.0	33	0.0208071	-3.85144	87.9352	0.430439
2016-03-31	300076.0	9	0.00567465	-5.16606	47.9756	-0.872083
2016-03-31	300078.0	111	0.0699874	-2.58688	140.072	1.6857
2016-03-31	300080.0	9	0.00567465	-5.16606	41.0791	-0.868984
2016-03-31	300081.0	18	0.0113493	-4.46718	73.9948	-0.181863
2016-03-31	300083.0	51	0.0321564	-3.40446	130.934	0.869468
2016-03-31	300084.0	30	0.0189155	-3.94868	32.9637	0.352788
2016-03-31	300085.0	9	0.00567465	-5.16606	246.339	-0.904746
2016-03-31	300088.0	14	0.00882724	-4.72105	126.942	-0.446501
2016-03-31	300089.0	19	0.0119798	-4.41248	0	0.0966864
2016-03-31	300090.0	24	0.0151324	-4.17567	0	0.333497
2016-03-31	300091.0	9	0.00567465	-5.16606	60.4428	-0.876695
2016-03-31	300092.0	6	0.0037831	-5.57342	26.9133	-1.26791
2016-03-31	300093.0	26	0.0163934	-4.09434	55.4472	0.196738
2016-03-31	300095.0	1	0.000630517	-7.36834	32.5435	-3.06662
2016-03-31	300096.0	9	0.00567465	-5.16606	76.497	-0.881397
2016-03-31	300097.0	49	0.0308953	-3.44577	52.5417	0.84639
2016-03-31	300100.0	119	0.0750315	-2.51185	153.521	1.7589
2016-03-31	300101.0	14	0.00882724	-4.72105	123.71	-0.445986
2016-03-31	300102.0	13	0.00819672	-4.79579	48.2619	-0.501937
2016-03-31	300103.0	5	0.00315259	-5.75637	35.8466	-1.45658
2016-03-31	300104.0	70	0.0441362	-3.07534	0	1.43383
2016-03-31	300107.0	1	0.000630517	-7.36834	35.5551	-3.06839
2016-03-31	300109.0	15	0.00945776	-4.65142	87.7644	-0.369503
2016-03-31	300110.0	5	0.00315259	-5.75637	63.3621	-1.46796
2016-03-31	300112.0	9	0.00567465	-5.16606	38.9268	-0.86791
2016-03-31	300113.0	207	0.130517	-1.8964	267.081	2.3633
2016-03-31	300114.0	48	0.0302648	-3.46704	0	1.04213
2016-03-31	300115.0	14	0.00882724	-4.72105	163.288	-0.451528
2016-03-31	300118.0	7	0.00441362	-5.41864	112.522	-1.14168
2016-03-31	300119.0	49	0.0308953	-3.44577	63.6254	0.842569
2016-03-31	300120.0	7	0.00441362	-5.41864	32.32	-1.11678
2016-03-31	300122.0	16	0.0100883	-4.58624	258.88	-0.325924
2016-03-31	300123.0	17	0.0107188	-4.52498	42.4898	-0.228584
2016-03-31	300124.0	60	0.037831	-3.23606	304.025	1.02105
2016-03-31	300125.0	9	0.00567465	-5.16606	29.2758	-0.862221
2016-03-31	300127.0	9	0.00567465	-5.16606	45.0466	-0.870825
2016-03-31	300128.0	9	0.00567465	-5.16606	74.3193	-0.880821
2016-03-31	300130.0	42	0.0264817	-3.60446	72.4714	0.681275
2016-03-31	300131.0	11	0.00693569	-4.96412	120.001	-0.688447
2016-03-31	300133.0	85	0.0535939	-2.87124	290.376	1.38679
2016-03-31	300136.0	134	0.0844893	-2.38286	176.461	1.88511
2016-03-31	300137.0	42	0.0264817	-3.60446	48.4564	0.689311
2016-03-31	300138.0	9	0.00567465	-5.16606	41.7549	-0.86931
2016-03-31	300141.0	12	0.0075662	-4.87647	40.2055	-0.578969
2016-03-31	300142.0	84	0.0529634	-2.88374	156.686	1.38661
2016-03-31	300143.0	33	0.0208071	-3.85144	48.6826	0.442244
2016-03-31	300144.0	216	0.136192	-1.84729	425.054	2.40313
2016-03-31	300145.0	126	0.0794451	-2.44991	130.774	1.82404
2016-03-31	300146.0	41	0.0258512	-3.62921	241.7	0.632482
2016-03-31	300147.0	75	0.0472888	-3.00304	104.712	1.27535
2016-03-31	300150.0	11	0.00693569	-4.96412	68.634	-0.677292
2016-03-31	300153.0	8	0.00504414	-5.28447	60.608	-0.995166
2016-03-31	300155.0	6	0.0037831	-5.57342	82.1444	-1.29019
2016-03-31	300156.0	78	0.0491803	-2.96183	0	1.54733
2016-03-31	300159.0	50	0.0315259	-3.42491	209.545	0.839625
2016-03-31	300160.0	79	0.0498108	-2.94843	80.8844	1.33512
2016-03-31	300161.0	62	0.0390921	-3.20196	37.2013	1.09709
2016-03-31	300162.0	31	0.019546	-3.91524	98.3252	0.364402
2016-03-31	300163.0	10	0.00630517	-5.06006	56.7378	-0.769437
2016-03-31	300165.0	22	0.0138714	-4.26396	42.7128	0.0323327
2016-03-31	300166.0	109	0.0687264	-2.60642	136.82	1.66663
2016-03-31	300168.0	75	0.0472888	-3.00304	278.329	1.25583
2016-03-31	300169.0	8	0.00504414	-5.28447	40.4547	-0.987095
2016-03-31	300170.0	20	0.0126103	-4.36055	117.788	-0.0845075
2016-03-31	300171.0	40	0.0252207	-3.65455	126.828	0.620017
2016-03-31	300172.0	5	0.00315259	-5.75637	48.6044	-1.46266
2016-03-31	300174.0	11	0.00693569	-4.96412	29.4304	-0.660387
2016-03-31	300178.0	15	0.00945776	-4.65142	0	-0.142252
2016-03-31	300181.0	9	0.00567465	-5.16606	54.5328	-0.87464
2016-03-31	300182.0	129	0.0813367	-2.42432	309.039	1.83246
2016-03-31	300183.0	24	0.0151324	-4.17567	91.6502	0.105381
2016-03-31	300187.0	29	0.018285	-3.98322	98.6543	0.296359
2016-03-31	300188.0	46	0.0290038	-3.5109	144.812	0.76102
2016-03-31	300190.0	47	0.0296343	-3.48874	66.1778	0.79881
2016-03-31	300192.0	7	0.00441362	-5.41864	36.9161	-1.11943
2016-03-31	300194.0	35	0.0220681	-3.79131	52.6493	0.500809
2016-03-31	300195.0	20	0.0126103	-4.36055	58.8685	-0.0706602
2016-03-31	300196.0	33	0.0208071	-3.85144	62.112	0.43738
2016-03-31	300198.0	3	0.00189155	-6.26846	59.304	-1.97872
2016-03-31	300199.0	33	0.0208071	-3.85144	161.983	0.418243
2016-03-31	300202.0	54	0.0340479	-3.34535	0	1.16382
2016-03-31	300203.0	102	0.0643127	-2.67752	118.734	1.59836
2016-03-31	300204.0	11	0.00693569	-4.96412	83.0593	-0.681101
2016-03-31	300205.0	35	0.0220681	-3.79131	64.4224	0.49678
2016-03-31	300206.0	1	0.000630517	-7.36834	52.9776	-3.07635
2016-03-31	300207.0	119	0.0750315	-2.51185	169.79	1.75689
2016-03-31	300210.0	8	0.00504414	-5.28447	37.527	-0.985596
2016-03-31	300212.0	9	0.00567465	-5.16606	112.378	-0.889076
2016-03-31	300213.0	26	0.0163934	-4.09434	68.3339	0.192566
2016-03-31	300214.0	9	0.00567465	-5.16606	32.9265	-0.864568
2016-03-31	300215.0	22	0.0138714	-4.26396	80.136	0.0197704
2016-03-31	300217.0	5	0.00315259	-5.75637	71.2247	-1.47029
2016-03-31	300219.0	13	0.00819672	-4.79579	70.8919	-0.509614
2016-03-31	300220.0	29	0.018285	-3.98322	51.786	0.309226
2016-03-31	300222.0	30	0.0189155	-3.94868	171.225	0.319895
2016-03-31	300224.0	50	0.0315259	-3.42491	92.4285	0.855967
2016-03-31	300226.0	28	0.0176545	-4.01895	71.4792	0.267058
2016-03-31	300228.0	35	0.0220681	-3.79131	82.045	0.491953
2016-03-31	300230.0	90	0.0567465	-2.81074	56.0736	1.48012
2016-03-31	300232.0	118	0.074401	-2.52097	78.2587	1.76323
2016-03-31	300234.0	8	0.00504414	-5.28447	46.8336	-0.990019
2016-03-31	300236.0	9	0.00567465	-5.16606	64.9851	-0.878141
2016-03-31	300238.0	82	0.0517024	-2.90916	106.11	1.36896
2016-03-31	300240.0	33	0.0208071	-3.85144	47.0354	0.442931
2016-03-31	300241.0	23	0.0145019	-4.21887	38.8053	0.0793395
2016-03-31	300242.0	41	0.0258512	-3.62921	99.0008	0.650302
2016-03-31	300243.0	9	0.00567465	-5.16606	29.1917	-0.862164
2016-03-31	300244.0	72	0.0453972	-3.04584	170.814	1.22277
2016-03-31	300246.0	33	0.0208071	-3.85144	39.137	0.446601
2016-03-31	300247.0	30	0.0189155	-3.94868	67.1867	0.338572
2016-03-31	300248.0	8	0.00504414	-5.28447	89.7222	-1.003
2016-03-31	300250.0	12	0.0075662	-4.87647	63.2901	-0.588027
2016-03-31	300251.0	35	0.0220681	-3.79131	338.098	0.463681
2016-03-31	300252.0	68	0.0428752	-3.10564	115.124	1.17086
2016-03-31	300253.0	72	0.0453972	-3.04584	189.76	1.22068
2016-03-31	300254.0	0	0	-14.2767	37.669	-9.97792
2016-03-31	300255.0	18	0.0113493	-4.46718	73.5304	-0.181737
2016-03-31	300256.0	26	0.0163934	-4.09434	77.9697	0.189932
2016-03-31	300257.0	9	0.00567465	-5.16606	152.724	-0.895201
2016-03-31	300258.0	9	0.00567465	-5.16606	38.88	-0.867886
2016-03-31	300259.0	5	0.00315259	-5.75637	42.6608	-1.46006
2016-03-31	300261.0	24	0.0151324	-4.17567	68.1545	0.111295
2016-03-31	300262.0	28	0.0176545	-4.01895	0	0.490212
2016-03-31	300263.0	39	0.0245902	-3.68051	72.5682	0.605199
2016-03-31	300264.0	9	0.00567465	-5.16606	60.8404	-0.876825
2016-03-31	300265.0	5	0.00315259	-5.75637	41.7825	-1.45964
2016-03-31	300266.0	21	0.0132409	-4.31112	148.63	-0.0397219
2016-03-31	300267.0	74	0.0466583	-3.01712	310.154	1.23959
2016-03-31	300269.0	8	0.00504414	-5.28447	116.122	-1.00815
2016-03-31	300271.0	138	0.0870113	-2.35068	136.793	1.92237
2016-03-31	300272.0	9	0.00567465	-5.16606	58.5665	-0.876065
2016-03-31	300274.0	72	0.0453972	-3.04584	145.852	1.22593
2016-03-31	300275.0	18	0.0113493	-4.46718	32.4685	-0.165417
2016-03-31	300278.0	8	0.00504414	-5.28447	85.6263	-1.00207
2016-03-31	300279.0	44	0.0277427	-3.55665	43.1411	0.739447
2016-03-31	300280.0	9	0.00567465	-5.16606	45.056	-0.870829
2016-03-31	300281.0	7	0.00441362	-5.41864	36.2423	-1.11907
2016-03-31	300282.0	37	0.0233291	-3.73445	0	0.774719
2016-03-31	300283.0	7	0.00441362	-5.41864	29.2263	-1.11477
2016-03-31	300284.0	32	0.0201765	-3.88285	106.688	0.395164
2016-03-31	300285.0	102	0.0643127	-2.67752	93.0358	1.60323
2016-03-31	300286.0	1	0.000630517	-7.36834	35.6975	-3.06847
2016-03-31	300287.0	58	0.03657	-3.27127	164.929	0.998047
2016-03-31	300288.0	14	0.00882724	-4.72105	127.539	-0.446594
2016-03-31	300289.0	8	0.00504414	-5.28447	63.6984	-0.996159
2016-03-31	300290.0	12	0.0075662	-4.87647	46.9287	-0.582056
2016-03-31	300291.0	69	0.0435057	-3.09038	184.149	1.17674
2016-03-31	300292.0	19	0.0119798	-4.41248	106.089	-0.134351
2016-03-31	300294.0	41	0.0258512	-3.62921	125.724	0.645531
2016-03-31	300295.0	20	0.0126103	-4.36055	74.3272	-0.0753155
2016-03-31	300296.0	123	0.0775536	-2.47606	179.299	1.79159
2016-03-31	300297.0	30	0.0189155	-3.94868	0	0.560489
2016-03-31	300298.0	29	0.018285	-3.98322	71.1141	0.302894
2016-03-31	300299.0	88	0.0554855	-2.83455	104.729	1.44384
2016-03-31	300300.0	1	0.000630517	-7.36834	108.505	-3.09066
2016-03-31	300301.0	9	0.00567465	-5.16606	54.5388	-0.874642
2016-03-31	300302.0	89	0.056116	-2.82258	104.846	1.45578
2016-03-31	300303.0	15	0.00945776	-4.65142	55.2507	-0.360264
2016-03-31	300304.0	38	0.0239596	-3.70713	49	0.586418
2016-03-31	300306.0	18	0.0113493	-4.46718	49.44	-0.173812
2016-03-31	300309.0	16	0.0100883	-4.58624	0	-0.0770765
2016-03-31	300310.0	102	0.0643127	-2.67752	110.899	1.59972
2016-03-31	300313.0	10	0.00630517	-5.06006	33.0903	-0.758672
2016-03-31	300314.0	5	0.00315259	-5.75637	77.5008	-1.47198
2016-03-31	300315.0	23	0.0145019	-4.21887	335.359	0.0362823
2016-03-31	300317.0	9	0.00567465	-5.16606	89.0094	-0.884422
2016-03-31	300322.0	99	0.0624212	-2.7094	60.8375	1.57983
2016-03-31	300324.0	52	0.0327869	-3.38439	242.992	0.877192
2016-03-31	300325.0	37	0.0233291	-3.73445	0	0.774719
2016-03-31	300326.0	15	0.00945776	-4.65142	76.4156	-0.366739
2016-03-31	300327.0	52	0.0327869	-3.38439	56.1502	0.906441
2016-03-31	300329.0	30	0.0189155	-3.94868	67.6221	0.338443
2016-03-31	300331.0	9	0.00567465	-5.16606	47.7834	-0.872002
2016-03-31	300332.0	37	0.0233291	-3.73445	71.3203	0.55161
2016-03-31	300333.0	23	0.0145019	-4.21887	90.8208	0.0623628
2016-03-31	300334.0	23	0.0145019	-4.21887	46.8712	0.0755692
2016-03-31	300335.0	31	0.019546	-3.91524	60.9636	0.373946
2016-03-31	300336.0	110	0.0693569	-2.59661	0	1.91256
2016-03-31	300339.0	54	0.0340479	-3.34535	130.17	0.928699
2016-03-31	300340.0	0	0	-14.2767	24.35	-9.96921
2016-03-31	300341.0	10	0.00630517	-5.06006	56.9782	-0.769521
2016-03-31	300342.0	62	0.0390921	-3.20196	73.56	1.08348
2016-03-31	300345.0	5	0.00315259	-5.75637	46.8656	-1.46194
2016-03-31	300346.0	9	0.00567465	-5.16606	39.2347	-0.868067
2016-03-31	300347.0	69	0.0435057	-3.09038	129.171	1.18381
2016-03-31	300348.0	20	0.0126103	-4.36055	85.8893	-0.078202
2016-03-31	300350.0	9	0.00567465	-5.16606	80.9355	-0.882523
2016-03-31	300351.0	23	0.0145019	-4.21887	84.9392	0.0636995
2016-03-31	300352.0	22	0.0138714	-4.26396	103.578	0.0146474
2016-03-31	300353.0	19	0.0119798	-4.41248	79.102	-0.12849
2016-03-31	300354.0	5	0.00315259	-5.75637	34.5787	-1.45587
2016-03-31	300355.0	6	0.0037831	-5.57342	68.0184	-1.28642
2016-03-31	300356.0	108	0.0680958	-2.61631	0	1.89285
2016-03-31	300357.0	19	0.0119798	-4.41248	59.5011	-0.122805
2016-03-31	300359.0	119	0.0750315	-2.51185	186.354	1.75503
2016-03-31	300360.0	22	0.0138714	-4.26396	70.843	0.0222312
2016-03-31	300362.0	35	0.0220681	-3.79131	0	0.717859
2016-03-31	300363.0	27	0.017024	-4.05596	91.079	0.225211
2016-03-31	300364.0	56	0.035309	-3.30767	121.68	0.96772
2016-03-31	300365.0	64	0.0403531	-3.1689	61.8672	1.12
2016-03-31	300366.0	42	0.0264817	-3.60446	115.009	0.672055
2016-03-31	300367.0	169	0.106557	-2.1264	0	2.38277
2016-03-31	300369.0	9	0.00567465	-5.16606	145.703	-0.894261
2016-03-31	300370.0	29	0.018285	-3.98322	47.1219	0.311111
2016-03-31	300373.0	8	0.00504414	-5.28447	66.463	-0.997007
2016-03-31	300376.0	11	0.00693569	-4.96412	165.654	-0.694884
2016-03-31	300377.0	11	0.00693569	-4.96412	89.2796	-0.682543
2016-03-31	300378.0	23	0.0145019	-4.21887	84.4338	0.0638187
2016-03-31	300379.0	30	0.0189155	-3.94868	83.4195	0.334252
2016-03-31	300383.0	115	0.0725095	-2.54877	218.047	1.71498
2016-03-31	300384.0	34	0.0214376	-3.82094	80.6501	0.462663
2016-03-31	300385.0	21	0.0132409	-4.31112	42.252	-0.0146099
2016-03-31	300387.0	1	0.000630517	-7.36834	30.5965	-3.06539
2016-03-31	300389.0	33	0.0208071	-3.85144	59.7257	0.438162
2016-03-31	300390.0	9	0.00567465	-5.16606	50.1523	-0.872968
2016-03-31	300391.0	9	0.00567465	-5.16606	29.6848	-0.862498
2016-03-31	300392.0	7	0.00441362	-5.41864	0	-0.909471
2016-03-31	300395.0	29	0.018285	-3.98322	41.5008	0.313647
2016-03-31	300396.0	14	0.00882724	-4.72105	57.2762	-0.430612
2016-03-31	300398.0	18	0.0113493	-4.46718	55.848	-0.176246
2016-03-31	300401.0	48	0.0302648	-3.46704	64.397	0.821058
2016-03-31	300406.0	9	0.00567465	-5.16606	109.928	-0.888636
2016-03-31	300408.0	50	0.0315259	-3.42491	296.03	0.832727
2016-03-31	300409.0	34	0.0214376	-3.82094	71.2188	0.465146
2016-03-31	300411.0	4	0.00252207	-5.98015	51.408	-1.68756
2016-03-31	300412.0	6	0.0037831	-5.57342	37.0062	-1.27427
2016-03-31	300417.0	7	0.00441362	-5.41864	33.5947	-1.11755
2016-03-31	300418.0	63	0.0397226	-3.1853	397.574	1.06645
2016-03-31	300419.0	25	0.0157629	-4.13421	84.4172	0.148485
2016-03-31	300420.0	21	0.0132409	-4.31112	41.9333	-0.0144588
2016-03-31	300422.0	5	0.00315259	-5.75637	39.1401	-1.45834
2016-03-31	300424.0	22	0.0138714	-4.26396	81.9445	0.0193248
2016-03-31	300425.0	25	0.0157629	-4.13421	56.2539	0.156588
2016-03-31	300426.0	17	0.0107188	-4.52498	103.968	-0.246449
2016-03-31	300429.0	23	0.0145019	-4.21887	66.8564	0.0684789
2016-03-31	300430.0	9	0.00567465	-5.16606	44.7585	-0.870697
2016-03-31	300431.0	23	0.0145019	-4.21887	0	0.290298
2016-03-31	300436.0	49	0.0308953	-3.44577	83.986	0.837026
2016-03-31	300439.0	14	0.00882724	-4.72105	97.0417	-0.441138
2016-03-31	300440.0	9	0.00567465	-5.16606	88.1216	-0.884222
2016-03-31	300443.0	68	0.0428752	-3.10564	95.372	1.17461
2016-03-31	300447.0	8	0.00504414	-5.28447	61.722	-0.99553
2016-03-31	300449.0	27	0.017024	-4.05596	63.432	0.232434
2016-03-31	300451.0	9	0.00567465	-5.16606	110.209	-0.888687
2016-03-31	300452.0	11	0.00693569	-4.96412	41.3888	-0.667194
2016-03-31	300456.0	26	0.0163934	-4.09434	76.02	0.190438
2016-03-31	300457.0	7	0.00441362	-5.41864	76.2021	-1.1339
2016-03-31	300458.0	42	0.0264817	-3.60446	131.168	0.66943
2016-03-31	300459.0	9	0.00567465	-5.16606	102.475	-0.887235
2016-03-31	300463.0	84	0.0529634	-2.88374	164.982	1.38558
2016-03-31	300464.0	9	0.00567465	-5.16606	36.5156	-0.866633
2016-03-31	300465.0	9	0.00567465	-5.16606	92.245	-0.885135
2016-03-31	300467.0	37	0.0233291	-3.73445	117.328	0.541671
2016-03-31	300471.0	11	0.00693569	-4.96412	83.1136	-0.681114
2016-03-31	300477.0	2	0.00126103	-6.67456	55.9182	-2.38365
2016-03-31	300479.0	2	0.00126103	-6.67456	67.216	-2.38732
2016-03-31	300482.0	26	0.0163934	-4.09434	85.8088	0.18802
2016-03-31	300486.0	8	0.00504414	-5.28447	55.0445	-0.993244
2016-03-31	300488.0	19	0.0119798	-4.41248	45.2072	-0.11732
2016-03-31	300491.0	3	0.00189155	-6.26846	58.584	-1.97848
2016-03-31	300493.0	4	0.00252207	-5.98015	57.66	-1.68985
2016-03-31	300494.0	34	0.0214376	-3.82094	100.92	0.458187
2016-03-31	300495.0	9	0.00567465	-5.16606	0	-0.656889
2016-03-31	300496.0	16	0.0100883	-4.58624	192.98	-0.320059
2016-03-31	300498.0	26	0.0163934	-4.09434	1865.19	0.126547
2016-03-31	300500.0	9	0.00567465	-5.16606	42.36	-0.869597
2016-03-31	600000.0	26	0.0163934	-4.09434	3523.78	0.113846
2016-03-31	600004.0	36	0.0226986	-3.76249	142.6	0.509732
2016-03-31	600005.0	30	0.0189155	-3.94868	0	0.560489
2016-03-31	600008.0	9	0.00567465	-5.16606	203.912	-0.900972
2016-03-31	600009.0	40	0.0252207	-3.65455	579.822	0.589672
2016-03-31	600011.0	9	0.00567465	-5.16606	836.85	-0.929161
2016-03-31	600016.0	26	0.0163934	-4.09434	2692.17	0.119221
2016-03-31	600017.0	9	0.00567465	-5.16606	160.549	-0.896198
2016-03-31	600019.0	9	0.00567465	-5.16606	864.545	-0.929812
2016-03-31	600023.0	1	0.000630517	-7.36834	758.919	-3.12949
2016-03-31	600026.0	17	0.0107188	-4.52498	181.673	-0.257592
2016-03-31	600027.0	2	0.00126103	-6.67456	460.234	-2.42573
2016-03-31	600029.0	33	0.0208071	-3.85144	443.129	0.398151
2016-03-31	600030.0	68	0.0428752	-3.10564	1751.27	1.11651
2016-03-31	600031.0	14	0.00882724	-4.72105	433.379	-0.471015
2016-03-31	600036.0	36	0.0226986	-3.76249	3319.2	0.446894
2016-03-31	600037.0	27	0.017024	-4.05596	220.597	0.20755
2016-03-31	600038.0	68	0.0428752	-3.10564	256.54	1.15486
2016-03-31	600048.0	75	0.0472888	-3.00304	998.223	1.23033
2016-03-31	600050.0	46	0.0290038	-3.5109	930.531	0.723879
2016-03-31	600054.0	59	0.0372005	-3.25352	82.5386	1.02962
2016-03-31	600055.0	35	0.0220681	-3.79131	69.0989	0.495381
2016-03-31	600056.0	8	0.00504414	-5.28447	132.437	-1.01077
2016-03-31	600057.0	26	0.0163934	-4.09434	119.419	0.181421
2016-03-31	600060.0	100	0.0630517	-2.69867	217.731	1.5651
2016-03-31	600061.0	10	0.00630517	-5.06006	707.43	-0.819812
2016-03-31	600064.0	9	0.00567465	-5.16606	127.381	-0.891578
2016-03-31	600066.0	52	0.0327869	-3.38439	429.061	0.865841
2016-03-31	600067.0	9	0.00567465	-5.16606	98.3432	-0.886413
2016-03-31	600068.0	19	0.0119798	-4.41248	0	0.0966864
2016-03-31	600071.0	17	0.0107188	-4.52498	57.3259	-0.234563
2016-03-31	600074.0	47	0.0296343	-3.48874	0	1.02043
2016-03-31	600075.0	45	0.0283733	-3.53352	46.5346	0.761057
2016-03-31	600076.0	17	0.0107188	-4.52498	116.355	-0.248696
2016-03-31	600077.0	14	0.00882724	-4.72105	0	-0.211881
2016-03-31	600079.0	132	0.0832282	-2.39927	239.205	1.86262
2016-03-31	600083.0	28	0.0176545	-4.01895	0	0.490212
2016-03-31	600085.0	40	0.0252207	-3.65455	413.773	0.596409
2016-03-31	600089.0	15	0.00945776	-4.65142	295.654	-0.393751
2016-03-31	600090.0	9	0.00567465	-5.16606	0	-0.656889
2016-03-31	600093.0	31	0.019546	-3.91524	0	0.593922
2016-03-31	600095.0	8	0.00504414	-5.28447	34.32	-0.983812
2016-03-31	600096.0	3	0.00189155	-6.26846	128.582	-1.99418
2016-03-31	600098.0	28	0.0176545	-4.01895	227.637	0.243932
2016-03-31	600099.0	15	0.00945776	-4.65142	23.7745	-0.343428
2016-03-31	600103.0	0	0	-14.2767	56.7023	-9.98609
2016-03-31	600104.0	21	0.0132409	-4.31112	2211.73	-0.0936289
2016-03-31	600105.0	24	0.0151324	-4.17567	76.1664	0.109076
2016-03-31	600108.0	1	0.000630517	-7.36834	108.833	-3.09072
2016-03-31	600109.0	50	0.0315259	-3.42491	436.415	0.824978
2016-03-31	600110.0	6	0.0037831	-5.57342	76.9559	-1.28888
2016-03-31	600111.0	12	0.0075662	-4.87647	460.673	-0.627657
2016-03-31	600114.0	36	0.0226986	-3.76249	61.8582	0.526407
2016-03-31	600115.0	31	0.019546	-3.91524	515.65	0.331317
2016-03-31	600116.0	15	0.00945776	-4.65142	114.626	-0.374834
2016-03-31	600117.0	9	0.00567465	-5.16606	46.2521	-0.871352
2016-03-31	600118.0	57	0.0359395	-3.28932	422.149	0.961237
2016-03-31	600120.0	17	0.0107188	-4.52498	100.387	-0.245749
2016-03-31	600122.0	64	0.0403531	-3.1689	0	1.34027
2016-03-31	600123.0	34	0.0214376	-3.82094	85.68	0.461455
2016-03-31	600129.0	40	0.0252207	-3.65455	71.5047	0.631458
2016-03-31	600135.0	6	0.0037831	-5.57342	59.4176	-1.28372
2016-03-31	600136.0	156	0.0983607	-2.21557	147.032	2.05604
2016-03-31	600138.0	117	0.0737705	-2.53016	151.21	1.74089
2016-03-31	600143.0	12	0.0075662	-4.87647	163.584	-0.606986
2016-03-31	600146.0	30	0.0189155	-3.94868	0	0.560489
2016-03-31	600150.0	21	0.0132409	-4.31112	346.183	-0.0566024
2016-03-31	600151.0	66	0.0416141	-3.13681	139.77	1.13581
2016-03-31	600153.0	56	0.035309	-3.30767	490.773	0.939877
2016-03-31	600155.0	94	0.0592686	-2.76458	66.8197	1.52278
2016-03-31	600156.0	9	0.00567465	-5.16606	46.2025	-0.871331
2016-03-31	600157.0	8	0.00504414	-5.28447	437.71	-1.03464
2016-03-31	600158.0	157	0.0989912	-2.20848	172.628	2.05992
2016-03-31	600159.0	3	0.00189155	-6.26846	40.4212	-1.97107
2016-03-31	600160.0	28	0.0176545	-4.01895	218.034	0.244793
2016-03-31	600161.0	37	0.0233291	-3.73445	149.228	0.53687
2016-03-31	600162.0	2	0.00126103	-6.67456	108.08	-2.3968
2016-03-31	600166.0	1	0.000630517	-7.36834	181.428	-3.10092
2016-03-31	600168.0	14	0.00882724	-4.72105	68.6863	-0.434239
2016-03-31	600171.0	25	0.0157629	-4.13421	104.036	0.144313
2016-03-31	600172.0	132	0.0832282	-2.39927	126.784	1.8753
2016-03-31	600173.0	21	0.0132409	-4.31112	54.6761	-0.0197563
2016-03-31	600175.0	9	0.00567465	-5.16606	0	-0.656889
2016-03-31	600177.0	10	0.00630517	-5.06006	336.664	-0.804987
2016-03-31	600179.0	15	0.00945776	-4.65142	50.076	-0.358301
2016-03-31	600180.0	34	0.0214376	-3.82094	164.466	0.448436
2016-03-31	600184.0	15	0.00945776	-4.65142	116.15	-0.375098
2016-03-31	600185.0	19	0.0119798	-4.41248	99.3611	-0.133043
2016-03-31	600187.0	9	0.00567465	-5.16606	72.4901	-0.880323
2016-03-31	600188.0	8	0.00504414	-5.28447	314.352	-1.02803
2016-03-31	600189.0	8	0.00504414	-5.28447	33.8755	-0.983552
2016-03-31	600195.0	10	0.00630517	-5.06006	81.662	-0.776707
2016-03-31	600196.0	29	0.018285	-3.98322	380.821	0.269392
2016-03-31	600197.0	36	0.0226986	-3.76249	55.8306	0.528454
2016-03-31	600198.0	17	0.0107188	-4.52498	148.018	-0.253501
2016-03-31	600199.0	28	0.0176545	-4.01895	46.5739	0.275611
2016-03-31	600200.0	9	0.00567465	-5.16606	149.889	-0.894827
2016-03-31	600201.0	75	0.0472888	-3.00304	177.234	1.26484
2016-03-31	600202.0	10	0.00630517	-5.06006	48.9526	-0.76649
2016-03-31	600203.0	37	0.0233291	-3.73445	45.1013	0.560759
2016-03-31	600208.0	16	0.0100883	-4.58624	366.717	-0.332876
2016-03-31	600209.0	25	0.0157629	-4.13421	0	0.37496
2016-03-31	600211.0	26	0.0163934	-4.09434	64.7725	0.193635
2016-03-31	600213.0	22	0.0138714	-4.26396	0	0.245206
2016-03-31	600216.0	32	0.0201765	-3.88285	124.97	0.392007
2016-03-31	600219.0	27	0.017024	-4.05596	196.762	0.209833
2016-03-31	600221.0	18	0.0113493	-4.46718	374.464	-0.214236
2016-03-31	600223.0	11	0.00693569	-4.96412	60.5586	-0.674793
2016-03-31	600228.0	7	0.00441362	-5.41864	25.9902	-1.11243
2016-03-31	600233.0	20	0.0126103	-4.36055	41.4645	-0.0636633
2016-03-31	600238.0	20	0.0126103	-4.36055	57.1455	-0.0700672
2016-03-31	600239.0	8	0.00504414	-5.28447	53.0947	-0.992524
2016-03-31	600240.0	74	0.0466583	-3.01712	0	1.49204
2016-03-31	600246.0	29	0.018285	-3.98322	69.1142	0.303464
2016-03-31	600257.0	41	0.0258512	-3.62921	49.1108	0.664298
2016-03-31	600258.0	20	0.0126103	-4.36055	50.9543	-0.0677778
2016-03-31	600259.0	97	0.0611602	-2.73115	110.93	1.54609
2016-03-31	600260.0	9	0.00567465	-5.16606	0	-0.656889
2016-03-31	600261.0	45	0.0283733	-3.53352	117.185	0.742618
2016-03-31	600262.0	15	0.00945776	-4.65142	55.879	-0.36049
2016-03-31	600266.0	13	0.00819672	-4.79579	194.156	-0.529728
2016-03-31	600267.0	37	0.0233291	-3.73445	132.181	0.539291
2016-03-31	600269.0	3	0.00189155	-6.26846	111.632	-1.99135
2016-03-31	600270.0	19	0.0119798	-4.41248	0	0.0966864
2016-03-31	600271.0	241	0.151955	-1.71935	516.273	2.52718
2016-03-31	600272.0	16	0.0100883	-4.58624	25.9822	-0.280026
2016-03-31	600276.0	122	0.0769231	-2.48491	924.04	1.75001
2016-03-31	600282.0	5	0.00315259	-5.75637	103.806	-1.47781
2016-03-31	600285.0	16	0.0100883	-4.58624	54.8869	-0.294957
2016-03-31	600289.0	27	0.017024	-4.05596	78.4369	0.228195
2016-03-31	600292.0	4	0.00252207	-5.98015	114.39	-1.70353
2016-03-31	600298.0	32	0.0201765	-3.88285	124.865	0.392024
2016-03-31	600303.0	117	0.0737705	-2.53016	79.8357	1.75364
2016-03-31	600305.0	102	0.0643127	-2.67752	62.0519	1.61131
2016-03-31	600306.0	26	0.0163934	-4.09434	0	0.414821
2016-03-31	600307.0	6	0.0037831	-5.57342	174.748	-1.30526
2016-03-31	600309.0	31	0.019546	-3.91524	318.944	0.340909
2016-03-31	600312.0	9	0.00567465	-5.16606	177.334	-0.898184
2016-03-31	600313.0	25	0.0157629	-4.13421	48.0063	0.159754
2016-03-31	600316.0	34	0.0214376	-3.82094	149.016	0.450406
2016-03-31	600318.0	11	0.00693569	-4.96412	64.9528	-0.676192
2016-03-31	600322.0	28	0.0176545	-4.01895	57.3858	0.271443
2016-03-31	600323.0	9	0.00567465	-5.16606	94.8635	-0.885694
2016-03-31	600325.0	56	0.035309	-3.30767	145.312	0.964176
2016-03-31	600326.0	9	0.00567465	-5.16606	58.8461	-0.87616
2016-03-31	600327.0	16	0.0100883	-4.58624	45.6498	-0.291278
2016-03-31	600328.0	3	0.00189155	-6.26846	53.6588	-1.97673
2016-03-31	600330.0	2	0.00126103	-6.67456	101.65	-2.39558
2016-03-31	600332.0	26	0.0163934	-4.09434	244.872	0.167084
2016-03-31	600333.0	8	0.00504414	-5.28447	42.3166	-0.987994
2016-03-31	600335.0	28	0.0176545	-4.01895	100.092	0.260337
2016-03-31	600337.0	45	0.0283733	-3.53352	85.2518	0.74897
2016-03-31	600338.0	17	0.0107188	-4.52498	154.306	-0.254332
2016-03-31	600340.0	62	0.0390921	-3.20196	717.461	1.03801
2016-03-31	600348.0	49	0.0308953	-3.44577	162.338	0.823868
2016-03-31	600350.0	10	0.00630517	-5.06006	270.869	-0.800646
2016-03-31	600351.0	61	0.0384615	-3.21888	88.5422	1.06286
2016-03-31	600352.0	28	0.0176545	-4.01895	345.179	0.235621
2016-03-31	600356.0	16	0.0100883	-4.58624	31.546	-0.2839
2016-03-31	600358.0	30	0.0189155	-3.94868	68.5199	0.33818
2016-03-31	600359.0	9	0.00567465	-5.16606	36.2056	-0.866463
2016-03-31	600360.0	30	0.0189155	-3.94868	64.1392	0.339499
2016-03-31	600362.0	25	0.0157629	-4.13421	293.855	0.123582
2016-03-31	600366.0	27	0.017024	-4.05596	109.949	0.221452
2016-03-31	600367.0	21	0.0132409	-4.31112	29.6442	-0.00753477
2016-03-31	600369.0	19	0.0119798	-4.41248	480.399	-0.164505
2016-03-31	600372.0	27	0.017024	-4.05596	348.138	0.198441
2016-03-31	600373.0	15	0.00945776	-4.65142	266.494	-0.391678
2016-03-31	600376.0	14	0.00882724	-4.72105	225.546	-0.457977
2016-03-31	600382.0	28	0.0176545	-4.01895	45.3839	0.276127
2016-03-31	600383.0	13	0.00819672	-4.79579	522.999	-0.549512
2016-03-31	600386.0	52	0.0327869	-3.38439	65.7216	0.903299
2016-03-31	600388.0	14	0.00882724	-4.72105	140.901	-0.448584
2016-03-31	600389.0	33	0.0208071	-3.85144	52.4502	0.440756
2016-03-31	600390.0	9	0.00567465	-5.16606	57.8511	-0.87582
2016-03-31	600391.0	41	0.0258512	-3.62921	141.592	0.643158
2016-03-31	600392.0	20	0.0126103	-4.36055	98.6209	-0.0809617
2016-03-31	600395.0	62	0.0390921	-3.20196	152.927	1.06887
2016-03-31	600398.0	70	0.0441362	-3.07534	517.116	1.17117
2016-03-31	600399.0	6	0.0037831	-5.57342	99.58	-1.29403
2016-03-31	600400.0	9	0.00567465	-5.16606	146.356	-0.89435
2016-03-31	600405.0	3	0.00189155	-6.26846	60.5675	-1.97915
2016-03-31	600406.0	70	0.0441362	-3.07534	349.769	1.17898
2016-03-31	600409.0	11	0.00693569	-4.96412	131.192	-0.690227
2016-03-31	600410.0	18	0.0113493	-4.46718	106.094	-0.189057
2016-03-31	600415.0	32	0.0201765	-3.88285	416.406	0.367977
2016-03-31	600416.0	13	0.00819672	-4.79579	95.0072	-0.515459
2016-03-31	600418.0	97	0.0611602	-2.73115	166.37	1.538
2016-03-31	600419.0	23	0.0145019	-4.21887	34.8366	0.0814934
2016-03-31	600420.0	53	0.0334174	-3.36469	92.5063	0.916174
2016-03-31	600422.0	40	0.0252207	-3.65455	117.948	0.621466
2016-03-31	600428.0	5	0.00315259	-5.75637	142.967	-1.4842
2016-03-31	600433.0	21	0.0132409	-4.31112	130.945	-0.0371927
2016-03-31	600436.0	41	0.0258512	-3.62921	221.377	0.634235
2016-03-31	600438.0	18	0.0113493	-4.46718	145.756	-0.195398
2016-03-31	600439.0	22	0.0138714	-4.26396	49.0527	0.0295697
2016-03-31	600446.0	28	0.0176545	-4.01895	309.037	0.237829
2016-03-31	600452.0	12	0.0075662	-4.87647	48.992	-0.582915
2016-03-31	600460.0	5	0.00315259	-5.75637	75.7031	-1.47151
2016-03-31	600461.0	18	0.0113493	-4.46718	43.989	-0.17148
2016-03-31	600463.0	16	0.0100883	-4.58624	44.07	-0.290575
2016-03-31	600467.0	27	0.017024	-4.05596	55.2986	0.235173
2016-03-31	600469.0	18	0.0113493	-4.46718	64.4526	-0.179106
2016-03-31	600475.0	12	0.0075662	-4.87647	38.7328	-0.578224
2016-03-31	600476.0	82	0.0517024	-2.90916	58.6778	1.38079
2016-03-31	600477.0	64	0.0403531	-3.1689	96.4634	1.11113
2016-03-31	600479.0	41	0.0258512	-3.62921	50.1162	0.663894
2016-03-31	600482.0	47	0.0296343	-3.48874	176.508	0.779224
2016-03-31	600483.0	21	0.0132409	-4.31112	188.081	-0.0444219
2016-03-31	600485.0	42	0.0264817	-3.60446	0	0.904704
2016-03-31	600486.0	7	0.00441362	-5.41864	74.9026	-1.13356
2016-03-31	600487.0	42	0.0264817	-3.60446	144.98	0.667431
2016-03-31	600489.0	94	0.0592686	-2.76458	315.514	1.49179
2016-03-31	600490.0	8	0.00504414	-5.28447	128.081	-1.0101
2016-03-31	600491.0	8	0.00504414	-5.28447	84.1821	-1.00173
2016-03-31	600496.0	40	0.0252207	-3.65455	75.6733	0.630327
2016-03-31	600497.0	78	0.0491803	-2.96183	210.035	1.30266
2016-03-31	600498.0	125	0.0788146	-2.45856	263.348	1.80141
2016-03-31	600499.0	20	0.0126103	-4.36055	110.8	-0.0832864
2016-03-31	600500.0	17	0.0107188	-4.52498	220.174	-0.261429
2016-03-31	600501.0	16	0.0100883	-4.58624	88.0061	-0.304383
2016-03-31	600502.0	19	0.0119798	-4.41248	72.7121	-0.126809
2016-03-31	600507.0	21	0.0132409	-4.31112	66.7025	-0.0237256
2016-03-31	600508.0	7	0.00441362	-5.41864	66.996	-1.13133
2016-03-31	600511.0	58	0.03657	-3.27127	131.766	1.00253
2016-03-31	600512.0	4	0.00252207	-5.98015	42.3503	-1.68369
2016-03-31	600513.0	1	0.000630517	-7.36834	33.8663	-3.06741
2016-03-31	600517.0	29	0.018285	-3.98322	127.887	0.291178
2016-03-31	600518.0	56	0.035309	-3.30767	685.559	0.933203
2016-03-31	600519.0	79	0.0498108	-2.94843	3110.85	1.26225
2016-03-31	600520.0	8	0.00504414	-5.28447	32.2247	-0.982554
2016-03-31	600521.0	78	0.0491803	-2.96183	206.692	1.30298
2016-03-31	600522.0	17	0.0107188	-4.52498	194.137	-0.258916
2016-03-31	600523.0	6	0.0037831	-5.57342	50.7122	-1.28056
2016-03-31	600525.0	78	0.0491803	-2.96183	166.729	1.30727
2016-03-31	600528.0	24	0.0151324	-4.17567	199.764	0.0898251
2016-03-31	600529.0	33	0.0208071	-3.85144	39.9454	0.446193
2016-03-31	600531.0	11	0.00693569	-4.96412	88.1324	-0.682284
2016-03-31	600535.0	37	0.0233291	-3.73445	419.549	0.516232
2016-03-31	600536.0	42	0.0264817	-3.60446	124.778	0.670427
2016-03-31	600537.0	21	0.0132409	-4.31112	84.1097	-0.0283551
2016-03-31	600538.0	11	0.00693569	-4.96412	69.01	-0.677401
2016-03-31	600547.0	188	0.118537	-2.00636	374.126	2.24661
2016-03-31	600548.0	9	0.00567465	-5.16606	127.274	-0.891561
2016-03-31	600549.0	35	0.0220681	-3.79131	206.581	0.473517
2016-03-31	600551.0	8	0.00504414	-5.28447	92.0096	-1.0035
2016-03-31	600552.0	2	0.00126103	-6.67456	62.5529	-2.38589
2016-03-31	600556.0	40	0.0252207	-3.65455	62.3774	0.634185
2016-03-31	600557.0	42	0.0264817	-3.60446	95.0359	0.675863
2016-03-31	600559.0	59	0.0372005	-3.25352	90.5032	1.02778
2016-03-31	600562.0	62	0.0390921	-3.20196	155.61	1.06852
2016-03-31	600563.0	40	0.0252207	-3.65455	78.0975	0.629697
2016-03-31	600565.0	46	0.0290038	-3.5109	0	0.998269
2016-03-31	600566.0	56	0.035309	-3.30767	187.393	0.959099
2016-03-31	600568.0	37	0.0233291	-3.73445	100.003	0.544861
2016-03-31	600570.0	62	0.0390921	-3.20196	360.428	1.05175
2016-03-31	600571.0	27	0.017024	-4.05596	101.632	0.223023
2016-03-31	600572.0	10	0.00630517	-5.06006	178.764	-0.792349
2016-03-31	600573.0	4	0.00252207	-5.98015	36.3	-1.68061
2016-03-31	600576.0	60	0.037831	-3.23606	136.01	1.03711
2016-03-31	600579.0	4	0.00252207	-5.98015	45.5586	-1.68515
2016-03-31	600580.0	32	0.0201765	-3.88285	150.286	0.388324
2016-03-31	600581.0	7	0.00441362	-5.41864	46.4468	-1.12402
2016-03-31	600584.0	142	0.0895334	-2.31935	228.108	1.9435
2016-03-31	600585.0	50	0.0315259	-3.42491	675.55	0.816254
2016-03-31	600587.0	32	0.0201765	-3.88285	104.899	0.395502
2016-03-31	600588.0	18	0.0113493	-4.46718	305.598	-0.210179
2016-03-31	600589.0	14	0.00882724	-4.72105	63.9712	-0.432819
2016-03-31	600590.0	6	0.0037831	-5.57342	90.5066	-1.29212
2016-03-31	600593.0	31	0.019546	-3.91524	33.2764	0.386033
2016-03-31	600594.0	94	0.0592686	-2.76458	128.688	1.5097
2016-03-31	600595.0	25	0.0157629	-4.13421	93.5207	0.14644
2016-03-31	600597.0	9	0.00567465	-5.16606	147.676	-0.89453
2016-03-31	600600.0	16	0.0100883	-4.58624	199.727	-0.320745
2016-03-31	600602.0	46	0.0290038	-3.5109	116.058	0.765439
2016-03-31	600603.0	17	0.0107188	-4.52498	24.1551	-0.217308
2016-03-31	600604.0	18	0.0113493	-4.46718	158.686	-0.197095
2016-03-31	600606.0	9	0.00567465	-5.16606	1612.28	-0.942254
2016-03-31	600612.0	75	0.0472888	-3.00304	128.968	1.27119
2016-03-31	600614.0	11	0.00693569	-4.96412	0	-0.45495
2016-03-31	600615.0	7	0.00441362	-5.41864	38.281	-1.12016
2016-03-31	600617.0	24	0.0151324	-4.17567	139.705	0.0969646
2016-03-31	600619.0	9	0.00567465	-5.16606	75.3873	-0.881106
2016-03-31	600622.0	111	0.0699874	-2.58688	89.0801	1.69473
2016-03-31	600629.0	13	0.00819672	-4.79579	59.9271	-0.506259
2016-03-31	600633.0	15	0.00945776	-4.65142	203.197	-0.386264
2016-03-31	600637.0	31	0.019546	-3.91524	752.503	0.323771
2016-03-31	600641.0	12	0.0075662	-4.87647	109.96	-0.599056
2016-03-31	600643.0	6	0.0037831	-5.57342	142.852	-1.30123
2016-03-31	600645.0	45	0.0283733	-3.53352	151.888	0.737439
2016-03-31	600647.0	8	0.00504414	-5.28447	0	-0.775306
2016-03-31	600649.0	22	0.0138714	-4.26396	457.689	-0.0150179
2016-03-31	600650.0	9	0.00567465	-5.16606	149.116	-0.894723
2016-03-31	600651.0	22	0.0138714	-4.26396	142.167	0.00832489
2016-03-31	600654.0	44	0.0277427	-3.55665	370.023	0.696541
2016-03-31	600657.0	3	0.00189155	-6.26846	87.0353	-1.98638
2016-03-31	600658.0	9	0.00567465	-5.16606	66.1311	-0.87849
2016-03-31	600661.0	66	0.0416141	-3.13681	82.4641	1.14635
2016-03-31	600664.0	9	0.00567465	-5.16606	196.926	-0.900276
2016-03-31	600666.0	11	0.00693569	-4.96412	236.337	-0.701978
2016-03-31	600667.0	4	0.00252207	-5.98015	83.2701	-1.69719
2016-03-31	600668.0	1	0.000630517	-7.36834	46.3825	-3.07369
2016-03-31	600673.0	18	0.0113493	-4.46718	211.336	-0.202815
2016-03-31	600674.0	24	0.0151324	-4.17567	376.383	0.0771779
2016-03-31	600677.0	34	0.0214376	-3.82094	0	0.688226
2016-03-31	600678.0	6	0.0037831	-5.57342	48.3351	-1.2796
2016-03-31	600682.0	13	0.00819672	-4.79579	228.036	-0.53294
2016-03-31	600683.0	18	0.0113493	-4.46718	68.8923	-0.180436
2016-03-31	600685.0	14	0.00882724	-4.72105	241.584	-0.459348
2016-03-31	600686.0	20	0.0126103	-4.36055	89.6153	-0.0790499
2016-03-31	600687.0	64	0.0403531	-3.1689	0	1.34027
2016-03-31	600688.0	17	0.0107188	-4.52498	498.201	-0.277732
2016-03-31	600689.0	1	0.000630517	-7.36834	29.0862	-3.06438
2016-03-31	600690.0	9	0.00567465	-5.16606	517.102	-0.91955
2016-03-31	600693.0	36	0.0226986	-3.76249	65.0318	0.525408
2016-03-31	600694.0	2	0.00126103	-6.67456	115.666	-2.39816
2016-03-31	600697.0	19	0.0119798	-4.41248	50.4946	-0.119529
2016-03-31	600698.0	9	0.00567465	-5.16606	43.4705	-0.870114
2016-03-31	600699.0	45	0.0283733	-3.53352	235.833	0.728655
2016-03-31	600701.0	10	0.00630517	-5.06006	0	-0.550895
2016-03-31	600702.0	24	0.0151324	-4.17567	59.6346	0.113961
2016-03-31	600703.0	88	0.0554855	-2.83455	501.136	1.41258
2016-03-31	600704.0	14	0.00882724	-4.72105	294.842	-0.463325
2016-03-31	600706.0	8	0.00504414	-5.28447	32.4553	-0.982697
2016-03-31	600708.0	21	0.0132409	-4.31112	124.883	-0.0362463
2016-03-31	600713.0	9	0.00567465	-5.16606	69.371	-0.879445
2016-03-31	600715.0	44	0.0277427	-3.55665	339.391	0.698266
2016-03-31	600716.0	29	0.018285	-3.98322	78.2547	0.300984
2016-03-31	600718.0	70	0.0441362	-3.07534	232.735	1.18711
2016-03-31	600720.0	26	0.0163934	-4.09434	56.5139	0.196358
2016-03-31	600721.0	5	0.00315259	-5.75637	38.2479	-1.45788
2016-03-31	600728.0	9	0.00567465	-5.16606	122.484	-0.890795
2016-03-31	600730.0	73	0.0460277	-3.03139	99.0275	1.24811
2016-03-31	600734.0	16	0.0100883	-4.58624	48.4096	-0.29245
2016-03-31	600735.0	4	0.00252207	-5.98015	54.1429	-1.68859
2016-03-31	600737.0	10	0.00630517	-5.06006	251.97	-0.799202
2016-03-31	600738.0	0	0	-14.2767	31.3169	-9.97424
2016-03-31	600739.0	20	0.0126103	-4.36055	269.535	-0.101035
2016-03-31	600740.0	8	0.00504414	-5.28447	49.6939	-0.991202
2016-03-31	600742.0	9	0.00567465	-5.16606	54.15	-0.8745
2016-03-31	600745.0	52	0.0327869	-3.38439	154.665	0.886212
2016-03-31	600746.0	11	0.00693569	-4.96412	28.0988	-0.659463
2016-03-31	600749.0	50	0.0315259	-3.42491	44.6744	0.870482
2016-03-31	600750.0	39	0.0245902	-3.68051	81.06	0.60299
2016-03-31	600754.0	22	0.0138714	-4.26396	265.827	-0.00417007
2016-03-31	600755.0	2	0.00126103	-6.67456	108.69	-2.39692
2016-03-31	600756.0	32	0.0201765	-3.88285	108.443	0.394839
2016-03-31	600759.0	16	0.0100883	-4.58624	177.685	-0.31841
2016-03-31	600763.0	96	0.0605296	-2.74218	103.919	1.53636
2016-03-31	600765.0	17	0.0107188	-4.52498	121.991	-0.24964
2016-03-31	600770.0	8	0.00504414	-5.28447	215.28	-1.02047
2016-03-31	600771.0	26	0.0163934	-4.09434	79.3977	0.18957
2016-03-31	600773.0	9	0.00567465	-5.16606	108.215	-0.888323
2016-03-31	600776.0	7	0.00441362	-5.41864	85.8488	-1.13628
2016-03-31	600777.0	69	0.0435057	-3.09038	133.907	1.1831
2016-03-31	600781.0	3	0.00189155	-6.26846	0	-1.7593
2016-03-31	600782.0	15	0.00945776	-4.65142	72.1806	-0.3656
2016-03-31	600795.0	16	0.0100883	-4.58624	605.232	-0.342879
2016-03-31	600798.0	0	0	-14.2767	62.0572	-9.98789
2016-03-31	600801.0	77	0.0485498	-2.9754	87.5494	1.30657
2016-03-31	600802.0	9	0.00567465	-5.16606	31.1609	-0.863467
2016-03-31	600804.0	146	0.0920555	-2.28879	0	2.22037
2016-03-31	600805.0	8	0.00504414	-5.28447	73.9427	-0.999136
2016-03-31	600808.0	6	0.0037831	-5.57342	158.145	-1.30326
2016-03-31	600809.0	25	0.0157629	-4.13421	158.19	0.135946
2016-03-31	600811.0	8	0.00504414	-5.28447	0	-0.775306
2016-03-31	600815.0	8	0.00504414	-5.28447	62.4289	-0.995757
2016-03-31	600816.0	7	0.00441362	-5.41864	296.811	-1.16105
2016-03-31	600818.0	9	0.00567465	-5.16606	90.8999	-0.884841
2016-03-31	600820.0	16	0.0100883	-4.58624	259.074	-0.325939
2016-03-31	600823.0	9	0.00567465	-5.16606	0	-0.656889
2016-03-31	600826.0	42	0.0264817	-3.60446	114.751	0.672099
2016-03-31	600829.0	4	0.00252207	-5.98015	77.2991	-1.6957
2016-03-31	600831.0	12	0.0075662	-4.87647	70.3171	-0.590129
2016-03-31	600835.0	19	0.0119798	-4.41248	178.318	-0.144718
2016-03-31	600836.0	13	0.00819672	-4.79579	0	-0.286625
2016-03-31	600837.0	31	0.019546	-3.91524	0	0.593922
2016-03-31	600839.0	19	0.0119798	-4.41248	183.727	-0.145315
2016-03-31	600843.0	8	0.00504414	-5.28447	41.7669	-0.987733
2016-03-31	600844.0	4	0.00252207	-5.98015	38.6571	-1.68187
2016-03-31	600845.0	35	0.0220681	-3.79131	116.434	0.484964
2016-03-31	600847.0	8	0.00504414	-5.28447	52.2933	-0.99222
2016-03-31	600850.0	17	0.0107188	-4.52498	119.367	-0.249206
2016-03-31	600855.0	106	0.0668348	-2.63636	102.967	1.64237
2016-03-31	600860.0	7	0.00441362	-5.41864	29.5596	-1.115
2016-03-31	600865.0	43	0.0271122	-3.58028	48.0459	0.713659
2016-03-31	600867.0	188	0.118537	-2.00636	274.417	2.2528
2016-03-31	600869.0	9	0.00567465	-5.16606	173.721	-0.897773
2016-03-31	600872.0	18	0.0113493	-4.46718	103.483	-0.188559
2016-03-31	600873.0	31	0.019546	-3.91524	284.092	0.343219
2016-03-31	600874.0	14	0.00882724	-4.72105	93.5016	-0.440396
2016-03-31	600875.0	7	0.00441362	-5.41864	224.052	-1.15543
2016-03-31	600879.0	25	0.0157629	-4.13421	155.099	0.13634
2016-03-31	600880.0	16	0.0100883	-4.58624	122.016	-0.310906
2016-03-31	600881.0	15	0.00945776	-4.65142	142.477	-0.379177
2016-03-31	600884.0	3	0.00189155	-6.26846	169.032	-1.99964
2016-03-31	600885.0	58	0.03657	-3.27127	128.737	1.00299
2016-03-31	600886.0	59	0.0372005	-3.25352	468.236	0.994964
2016-03-31	600887.0	95	0.0598991	-2.75333	883.641	1.48248
2016-03-31	600888.0	9	0.00567465	-5.16606	45.4629	-0.871009
2016-03-31	600891.0	9	0.00567465	-5.16606	0	-0.656889
2016-03-31	600892.0	17	0.0107188	-4.52498	71.9471	-0.239098
2016-03-31	600893.0	34	0.0214376	-3.82094	769.549	0.417628
2016-03-31	600894.0	19	0.0119798	-4.41248	135.958	-0.139303
2016-03-31	600895.0	41	0.0258512	-3.62921	338.389	0.625764
2016-03-31	600896.0	68	0.0428752	-3.10564	0	1.40352
2016-03-31	600900.0	41	0.0258512	-3.62921	2026.2	0.590032
2016-03-31	600961.0	8	0.00504414	-5.28447	53.8007	-0.992787
2016-03-31	600962.0	8	0.00504414	-5.28447	39.8297	-0.986785
2016-03-31	600963.0	23	0.0145019	-4.21887	69.5787	0.0676821
2016-03-31	600965.0	37	0.0233291	-3.73445	123.951	0.540575
2016-03-31	600967.0	3	0.00189155	-6.26846	85.9032	-1.98612
2016-03-31	600969.0	32	0.0201765	-3.88285	41.9214	0.413814
2016-03-31	600970.0	6	0.0037831	-5.57342	122.096	-1.2981
2016-03-31	600973.0	10	0.00630517	-5.06006	63.2556	-0.771608
2016-03-31	600975.0	12	0.0075662	-4.87647	42.2607	-0.579964
2016-03-31	600976.0	67	0.0422446	-3.12111	41.3409	1.17583
2016-03-31	600978.0	16	0.0100883	-4.58624	0	-0.0770765
2016-03-31	600984.0	9	0.00567465	-5.16606	56.29	-0.875273
2016-03-31	600986.0	63	0.0397226	-3.1853	182.466	1.082
2016-03-31	600987.0	33	0.0208071	-3.85144	91.4211	0.429663
2016-03-31	600988.0	26	0.0163934	-4.09434	123.097	0.180815
2016-04-17	2730.0	0	0	-6.90675	65.3415
2016-05-13	2521.0	0	0	-6.90675	42.7903
2016-06-30	600988.0	901	0.344024	-0.645411	133.01	0.866839
2016-06-30	600990.0	896	0.342115	-0.653882	118.507	0.86324
2016-06-30	600992.0	616	0.235204	-1.17915	30.2686	0.39557
2016-06-30	600993.0	1220	0.465827	-0.136907	89.7885	1.39193
2016-06-30	600995.0	208	0.0794196	-2.45026	47.5655	-0.89461
2016-06-30	600997.0	644	0.245895	-1.12062	64.2013	0.422366
2016-06-30	600998.0	800	0.30546	-0.82143	288.391	0.658157
2016-06-30	600999.0	350	0.133639	-1.86916	958.342	-0.440257
2016-06-30	601000.0	942	0.359679	-0.576756	157.031	0.928486
2016-06-30	601001.0	612	0.233677	-1.18766	89.8777	0.341128
2016-06-30	601002.0	558	0.213058	-1.30659	68.964	0.233383
2016-06-30	601003.0	201	0.0767468	-2.48739	99.9489	-0.963081
2016-06-30	601005.0	525	0.200458	-1.38343	98.227	0.14161
2016-06-30	601006.0	633	0.241695	-1.14341	957.421	0.285537
2016-06-30	601007.0	667	0.254677	-1.07382	37.59	0.491763
2016-06-30	601008.0	483	0.184422	-1.48667	48.1212	0.068485
2016-06-30	601009.0	778	0.29706	-0.861338	568.914	0.589575
2016-06-30	601010.0	504	0.19244	-1.43423	95.9112	0.0918165
2016-06-30	601011.0	232	0.0885834	-2.33106	77.2638	-0.79588
2016-06-30	601012.0	1469	0.560901	0.24482	231.551	1.73367
2016-06-30	601015.0	54	0.0206186	-3.86073	71.734	-2.32242
2016-06-30	601016.0	202	0.0771287	-2.48201	206.324	-0.988294
2016-06-30	601018.0	378	0.14433	-1.77978	633.6	-0.333415
2016-06-30	601020.0	10	0.00381825	-5.56414	149.032	-4.05669
2016-06-30	601021.0	1158	0.442153	-0.232427	383.52	1.23513
2016-06-30	601028.0	767	0.29286	-0.881535	0	1.12866
2016-06-30	601038.0	60	0.0229095	-3.75303	56.2433	-2.20445
2016-06-30	601058.0	613	0.234059	-1.18553	76.6175	0.349996
2016-06-30	601069.0	316	0.120657	-1.98623	147.616	-0.478373
2016-06-30	601088.0	180	0.0687285	-2.60639	2320.29	-1.2148
2016-06-30	601098.0	685	0.26155	-1.03793	325.256	0.436584
2016-06-30	601099.0	320	0.122184	-1.97191	278.56	-0.490857
2016-06-30	601100.0	248	0.0946926	-2.25764	73.458	-0.720332
2016-06-30	601101.0	383	0.146239	-1.76441	75.9599	-0.228516
2016-06-30	601106.0	531	0.202749	-1.3692	340.63	0.103361
2016-06-30	601107.0	34	0.0129821	-4.33112	105.974	-2.80928
2016-06-30	601111.0	430	0.164185	-1.62741	576.092	-0.177031
2016-06-30	601113.0	272	0.103856	-2.15509	82.1387	-0.622499
2016-06-30	601117.0	552	0.210767	-1.32031	272.795	0.161628
2016-06-30	601118.0	303	0.115693	-2.03386	219.752	-0.542805
2016-06-30	601126.0	1198	0.457426	-0.170707	85.627	1.36013
2016-06-30	601137.0	832	0.317679	-0.764461	57.663	0.783063
2016-06-30	601139.0	445	0.169912	-1.58625	174.322	-0.085416
2016-06-30	601155.0	795	0.303551	-0.830445	205.617	0.66342
2016-06-30	601158.0	298	0.113784	-2.05266	308.64	-0.575936
2016-06-30	601166.0	545	0.208095	-1.33645	2903.58	0.045672
2016-06-30	601168.0	576	0.219931	-1.26607	141.312	0.243627
2016-06-30	601169.0	392	0.149675	-1.73715	1314.11	-0.321569
2016-06-30	601177.0	91	0.0347461	-3.32432	39.4459	-1.76078
2016-06-30	601179.0	582	0.222222	-1.25276	259.882	0.231218
2016-06-30	601186.0	473	0.180603	-1.51227	1145.72	-0.0908984
2016-06-30	601188.0	365	0.139366	-1.82056	53.2931	-0.269714
2016-06-30	601198.0	631	0.240932	-1.14758	611.978	0.300255
2016-06-30	601199.0	400	0.15273	-1.71335	72.7586	-0.175637
2016-06-30	601208.0	576	0.219931	-1.26607	52.5243	0.285397
2016-06-30	601211.0	242	0.0924017	-2.28466	1356.49	-0.870416
2016-06-30	601216.0	303	0.115693	-2.03386	315.16	-0.558023
2016-06-30	601218.0	220	0.0840015	-2.38918	51.9682	-0.837267
2016-06-30	601222.0	535	0.204276	-1.35978	208.357	0.133529
2016-06-30	601225.0	309	0.117984	-2.01166	517	-0.55671
2016-06-30	601226.0	617	0.235586	-1.17703	105.913	0.344831
2016-06-30	601231.0	370	0.141275	-1.80474	232.824	-0.316117
2016-06-30	601233.0	929	0.354716	-0.598375	133.788	0.913628
2016-06-30	601258.0	523	0.199695	-1.3882	0	0.621986
2016-06-30	601288.0	355	0.135548	-1.85277	9409.77	-0.520275
2016-06-30	601311.0	850	0.324551	-0.732933	169.05	0.769197
2016-06-30	601313.0	323	0.12333	-1.96127	0	0.0489187
2016-06-30	601318.0	368	0.140512	-1.81105	3470.79	-0.436457
2016-06-30	601328.0	408	0.155785	-1.68993	2209.82	-0.296289
2016-06-30	601333.0	501	0.191294	-1.44162	221.002	0.0491986
2016-06-30	601336.0	566	0.216113	-1.28846	842.517	0.145877
2016-06-30	601339.0	655	0.250095	-1.0981	95.25	0.428239
2016-06-30	601368.0	168	0.0641466	-2.68029	96.7591	-1.15461
2016-06-30	601369.0	811	0.30966	-0.801708	104.554	0.720701
2016-06-30	601377.0	672	0.256586	-1.06379	494.884	0.39301
2016-06-30	601388.0	303	0.115693	-2.03386	114.435	-0.515266
2016-06-30	601390.0	412	0.157312	-1.67837	1298.99	-0.262298
2016-06-30	601515.0	849	0.32417	-0.734676	125.656	0.779974
2016-06-30	601519.0	196	0.0748377	-2.51465	182.67	-1.01579
2016-06-30	601555.0	841	0.321115	-0.748653	402	0.716917
2016-06-30	601558.0	117	0.0446735	-3.06267	0	-1.05248
2016-06-30	601566.0	190	0.0725468	-2.54821	88.724	-1.01887
2016-06-30	601567.0	437	0.166858	-1.60806	209.309	-0.11495
2016-06-30	601579.0	430	0.164185	-1.62741	56.56	-0.0790756
2016-06-30	601588.0	304	0.116075	-2.03014	113.582	-0.511224
2016-06-30	601599.0	552	0.210767	-1.32031	101.401	0.203396
2016-06-30	601600.0	493	0.18824	-1.46149	413.186	0.00292317
2016-06-30	601601.0	320	0.122184	-1.97191	1699.92	-0.567193
2016-06-30	601607.0	1048	0.400153	-0.404829	347.104	1.06694
2016-06-30	601608.0	352	0.134402	-1.86258	233.027	-0.373997
2016-06-30	601616.0	376	0.143566	-1.78598	52.9131	-0.234828
2016-06-30	601618.0	303	0.115693	-2.03386	599.219	-0.585141
2016-06-30	601628.0	117	0.0446735	-3.06267	4335.46	-1.69747
2016-06-30	601633.0	357	0.136312	-1.84627	508.74	-0.390638
2016-06-30	601636.0	10	0.00381825	-5.56414	80.3044	-4.03059
2016-06-30	601666.0	962	0.367316	-0.54375	96.5716	0.982011
2016-06-30	601668.0	546	0.208477	-1.33413	1596	0.0732446
2016-06-30	601669.0	443	0.169149	-1.59167	785.39	-0.15437
2016-06-30	601677.0	620	0.236732	-1.17068	64.3997	0.372178
2016-06-30	601678.0	801	0.305842	-0.819631	60.4692	0.725887
2016-06-30	601688.0	442	0.168767	-1.59439	1029.95	-0.16853
2016-06-30	601689.0	909	0.347079	-0.631904	213.878	0.860299
2016-06-30	601699.0	1075	0.410462	-0.362056	195.638	1.13391
2016-06-30	601700.0	461	0.176021	-1.54354	82.6137	-0.0111899
2016-06-30	601717.0	729	0.278351	-0.952658	78.5396	0.581825
2016-06-30	601718.0	303	0.115693	-2.03386	294.675	-0.555186
2016-06-30	601727.0	308	0.117602	-2.01534	744.766	-0.57579
2016-06-30	601766.0	319	0.121802	-1.97547	2101.55	-0.579709
2016-06-30	601777.0	832	0.317679	-0.764461	147.873	0.743318
2016-06-30	601788.0	713	0.272241	-0.983281	661.795	0.46125
2016-06-30	601789.0	467	0.178312	-1.52782	56.4174	0.0206221
2016-06-30	601798.0	417	0.159221	-1.66404	43.3588	-0.104478
2016-06-30	601799.0	883	0.337152	-0.676014	109.808	0.844326
2016-06-30	601800.0	47	0.0179458	-4.00229	1236.98	-2.58416
2016-06-30	601801.0	1142	0.436044	-0.257232	212.394	1.23526
2016-06-30	601808.0	240	0.091638	-2.2938	359.697	-0.823534
2016-06-30	601818.0	393	0.150057	-1.73415	1496.87	-0.324068
2016-06-30	601866.0	514	0.196258	-1.40985	314.112	0.0661344
2016-06-30	601872.0	359	0.137075	-1.8398	248.015	-0.353844
2016-06-30	601877.0	418	0.159603	-1.66119	248.716	-0.175352
2016-06-30	601880.0	500	0.190913	-1.44409	198.777	0.0512019
2016-06-30	601886.0	930	0.355097	-0.596707	118.521	0.92041
2016-06-30	601888.0	1085	0.41428	-0.346299	429.349	1.11649
2016-06-30	601890.0	237	0.0904926	-2.30764	87.2095	-0.777571
2016-06-30	601898.0	207	0.0790378	-2.45549	472.243	-0.99672
2016-06-30	601899.0	485	0.185185	-1.4816	532.588	-0.0279067
2016-06-30	601901.0	354	0.135166	-1.85603	630.579	-0.409463
2016-06-30	601908.0	984	0.375716	-0.507772	153.194	0.998514
2016-06-30	601919.0	421	0.160748	-1.65267	387.892	-0.185593
2016-06-30	601928.0	464	0.177167	-1.53566	268.232	-0.0530156
2016-06-30	601929.0	568	0.216877	-1.28396	125.365	0.230786
2016-06-30	601933.0	691	0.263841	-1.0261	335.978	0.447043
2016-06-30	601958.0	427	0.163039	-1.63579	262.968	-0.152303
2016-06-30	601965.0	1320	0.504009	0.016037	92.3694	1.54368
2016-06-30	601968.0	272	0.103856	-2.15509	85.5	-0.624191
2016-06-30	601969.0	28	0.0106911	-4.52759	209.44	-3.03451
2016-06-30	601985.0	400	0.15273	-1.71335	1063.12	-0.288822
2016-06-30	601988.0	47	0.0179458	-4.00229	6765.57	-2.65587
2016-06-30	601989.0	526	0.20084	-1.38105	0	0.629138
2016-06-30	601991.0	347	0.132493	-1.87909	388.781	-0.41211
2016-06-30	601992.0	610	0.232913	-1.19193	323.136	0.282853
2016-06-30	601996.0	174	0.0664376	-2.64275	35.8718	-1.07519
2016-06-30	601999.0	520	0.198549	-1.39539	52.4471	0.156138
2016-06-30	603000.0	534	0.203895	-1.36213	183.655	0.136504
2016-06-30	603001.0	1148	0.438335	-0.247921	85.2483	1.2831
2016-06-30	603002.0	296	0.11302	-2.06026	47.1523	-0.504238
2016-06-30	603003.0	689	0.263078	-1.03003	0	0.980156
2016-06-30	603005.0	778	0.29706	-0.861338	85.8501	0.66939
2016-06-30	603006.0	544	0.207713	-1.33877	47.8021	0.216672
2016-06-30	603008.0	609	0.232532	-1.19407	54.1485	0.356106
2016-06-30	603009.0	502	0.191676	-1.43916	55.7549	0.109789
2016-06-30	603010.0	374	0.142803	-1.79221	56.2715	-0.24365
2016-06-30	603011.0	277	0.105766	-2.13474	45.8354	-0.577531
2016-06-30	603012.0	590	0.225277	-1.23518	85.4264	0.29576
2016-06-30	603017.0	313	0.119511	-1.99707	46.4158	-0.440385
2016-06-30	603018.0	272	0.103856	-2.15509	60.0288	-0.609264
2016-06-30	603019.0	700	0.267278	-1.00848	256.052	0.476128
2016-06-30	603020.0	810	0.309278	-0.803495	73.248	0.733932
2016-06-30	603021.0	368	0.140512	-1.81105	55.7448	-0.262095
2016-06-30	603022.0	277	0.105766	-2.13474	41.48	-0.573317
2016-06-30	603023.0	177	0.067583	-2.62442	69.336	-1.08468
2016-06-30	603025.0	500	0.190913	-1.44409	150.058	0.0630682
2016-06-30	603026.0	21	0.00801833	-4.81797	85.3688	-3.28701
2016-06-30	603027.0	35	0.0133639	-4.30175	56.432	-2.75331
2016-06-30	603029.0	48	0.0183276	-3.98085	41.6576	-2.4196
2016-06-30	603030.0	69	0.0263459	-3.60974	43.776	-2.05059
2016-06-30	603077.0	586	0.22375	-1.24395	162.962	0.25973
2016-06-30	603085.0	222	0.0847652	-2.3793	41.73	-0.818123
2016-06-30	603099.0	535	0.204276	-1.35978	47.7606	0.195698
2016-06-30	603100.0	453	0.172967	-1.56475	63.042	-0.0209852
2016-06-30	603101.0	48	0.0183276	-3.98085	71.568	-2.44244
2016-06-30	603108.0	928	0.354334	-0.600044	79.6026	0.933873
2016-06-30	603111.0	675	0.257732	-1.05779	99.091	0.466883
2016-06-30	603116.0	119	0.0454372	-3.04492	96.8038	-1.51926
2016-06-30	603118.0	327	0.124857	-1.94722	144.701	-0.438526
2016-06-30	603123.0	186	0.0710195	-2.57113	44.4474	-1.01262
2016-06-30	603126.0	25	0.00954563	-4.64208	67.2771	-3.10106
2016-06-30	603128.0	362	0.138221	-1.83015	85.7957	-0.299393
2016-06-30	603158.0	479	0.182894	-1.49686	52.0148	0.0550144
2016-06-30	603167.0	726	0.277205	-0.958368	47.8993	0.596985
2016-06-30	603168.0	397	0.151585	-1.72223	71.885	-0.184007
2016-06-30	603169.0	544	0.207713	-1.33877	127.767	0.17518
2016-06-30	603188.0	530	0.202367	-1.37156	103.45	0.151293
2016-06-30	603198.0	127	0.0484918	-2.97665	191.28	-1.47974
2016-06-30	603199.0	344	0.131348	-1.88909	52.4623	-0.33758
2016-06-30	603222.0	38	0.0145094	-4.21835	46.528	-2.66177
2016-06-30	603227.0	119	0.0454372	-3.04492	63.2352	-1.50129
2016-06-30	603268.0	570	0.21764	-1.27947	35.1384	0.288958
2016-06-30	603288.0	314	0.119893	-1.99344	822.699	-0.558098
2016-06-30	603300.0	408	0.155785	-1.68993	58.0447	-0.142687
2016-06-30	603306.0	488	0.186331	-1.47403	73.6458	0.0631676
2016-06-30	603308.0	894	0.341352	-0.657277	109.046	0.863357
2016-06-30	603309.0	41	0.0156548	-4.1412	53	-2.59011
2016-06-30	603311.0	30	0.0114548	-4.45783	48.195	-2.90274
2016-06-30	603315.0	277	0.105766	-2.13474	40.08	-0.571868
2016-06-30	603318.0	49	0.0187094	-3.95984	65.1677	-2.41748
2016-06-30	603328.0	832	0.317679	-0.764461	147.243	0.743498
2016-06-30	603333.0	229	0.087438	-2.34533	38.5844	-0.780846
2016-06-30	603338.0	412	0.157312	-1.67837	74.9125	-0.141887
2016-06-30	603355.0	500	0.190913	-1.44409	152.781	0.0623092
2016-06-30	603366.0	1040	0.397098	-0.417571	67.2	1.12349
2016-06-30	603368.0	597	0.22795	-1.21993	123.587	0.295425
2016-06-30	603369.0	563	0.214968	-1.29524	168.354	0.207066
2016-06-30	603377.0	618	0.235968	-1.17491	191.058	0.322051
2016-06-30	603398.0	431	0.164567	-1.62464	78.0173	-0.0898699
2016-06-30	603399.0	195	0.0744559	-2.52017	57.3639	-0.972431
2016-06-30	603456.0	604	0.230622	-1.2048	114.42	0.313803
2016-06-30	603508.0	177	0.067583	-2.62442	159.056	-1.11972
2016-06-30	603518.0	531	0.202749	-1.3692	43.6985	0.190027
2016-06-30	603519.0	277	0.105766	-2.13474	35.04	-0.566196
2016-06-30	603520.0	90	0.0343643	-3.33577	63.576	-1.79237
2016-06-30	603528.0	189	0.0721649	-2.5539	202.526	-1.05939
2016-06-30	603555.0	884	0.337533	-0.674306	0	1.33588
2016-06-30	603558.0	158	0.0603284	-2.74573	69.9133	-1.20633
2016-06-30	603566.0	436	0.166476	-1.61081	70.368	-0.0716928
2016-06-30	603567.0	555	0.211913	-1.31343	185.541	0.184768
2016-06-30	603568.0	587	0.224131	-1.24175	157.242	0.263435
2016-06-30	603588.0	633	0.241695	-1.14341	90.1765	0.385245
2016-06-30	603589.0	528	0.201604	-1.3763	217.26	0.115239
2016-06-30	603598.0	231	0.0882016	-2.33579	64.1365	-0.79276
2016-06-30	603601.0	357	0.136312	-1.84627	84.4794	-0.314862
2016-06-30	603606.0	283	0.108057	-2.11075	43.0693	-0.550909
2016-06-30	603609.0	703	0.268423	-1.00264	131.575	0.510069
2016-06-30	603611.0	508	0.193967	-1.42444	40.592	0.137904
2016-06-30	603618.0	197	0.0752195	-2.50915	77.126	-0.973895
2016-06-30	603636.0	401	0.153112	-1.7104	69	-0.170451
2016-06-30	603669.0	217	0.0828561	-2.40416	75.478	-0.867998
2016-06-30	603678.0	787	0.300496	-0.844935	126.83	0.669322
2016-06-30	603686.0	940	0.358916	-0.580074	99.326	0.9445
2016-06-30	603688.0	527	0.201222	-1.37868	46.5952	0.177843
2016-06-30	603698.0	792	0.302405	-0.835869	113.135	0.683211
2016-06-30	603699.0	692	0.264223	-1.02413	133.05	0.488103
2016-06-30	603701.0	94	0.0358916	-3.2907	62.1085	-1.74631
2016-06-30	603703.0	250	0.0954563	-2.24876	70.5868	-0.709773
2016-06-30	603718.0	595	0.227186	-1.22427	105.745	0.297661
2016-06-30	603726.0	48	0.0183276	-3.98085	47.881	-2.42548
2016-06-30	603729.0	95	0.0362734	-3.27972	52.0159	-1.72785
2016-06-30	603737.0	38	0.0145094	-4.21835	116.08	-2.70035
2016-06-30	603766.0	1427	0.544864	0.179942	169.397	1.68199
2016-06-30	603788.0	742	0.283314	-0.928081	66.2982	0.613554
2016-06-30	603798.0	73	0.0278732	-3.55182	63.89	-2.00862
2016-06-30	603799.0	685	0.26155	-1.03793	199.091	0.4573
2016-06-30	603806.0	1010	0.385643	-0.465663	209.804	1.02735
2016-06-30	603808.0	102	0.0389462	-3.20585	72.3802	-1.66792
2016-06-30	603818.0	299	0.114166	-2.04888	77.4592	-0.513811
2016-06-30	603838.0	11	0.00420008	-5.46844	43.2022	-3.90873
2016-06-30	603866.0	231	0.0882016	-2.33579	201.476	-0.84107
2016-06-30	603868.0	64	0.0244368	-3.68692	257.657	-2.20258
2016-06-30	603869.0	189	0.0721649	-2.5539	60.2228	-1.00821
2016-06-30	603883.0	712	0.271859	-0.985209	132.806	0.527106
2016-06-30	603885.0	441	0.168385	-1.59712	336.94	-0.124096
2016-06-30	603889.0	535	0.204276	-1.35978	47.005	0.196371
2016-06-30	603898.0	906	0.345934	-0.636962	93.2389	0.890281
2016-06-30	603899.0	931	0.355479	-0.59504	162.84	0.908669
2016-06-30	603901.0	75	0.0286369	-3.524	71.92	-1.98581
2016-06-30	603918.0	140	0.0534555	-2.87397	60.016	-1.32813
2016-06-30	603919.0	15	0.00572738	-5.15675	86.52	-3.62635
2016-06-30	603939.0	569	0.217258	-1.28171	104.384	0.240763
2016-06-30	603959.0	220	0.0840015	-2.38918	92.848	-0.861759
2016-06-30	603968.0	171	0.0652921	-2.66136	47.4189	-1.10558
2016-06-30	603969.0	327	0.124857	-1.94722	53.32	-0.396391
2016-06-30	603979.0	165	0.0630011	-2.69953	89.9625	-1.17078
2016-06-30	603989.0	33	0.0126002	-4.36136	97.26	-2.8359
2016-06-30	603993.0	457	0.174494	-1.55411	537.58	-0.100802
2016-06-30	603998.0	278	0.106147	-2.13071	62.4189	-0.586533
2016-06-30	1.0	1887	0.720504	0.946963	1493.83	2.35713
2016-06-30	2.0	528	0.201604	-1.3763	2375.62	0.014289
2016-06-30	4.0	733	0.279878	-0.945068	30.9286	0.628747
2016-06-30	5.0	58	0.0221459	-3.78771	0	-1.77752
2016-06-30	6.0	800	0.30546	-0.82143	99.4946	0.703072
2016-06-30	8.0	518	0.197785	-1.40019	300.315	0.0776842
2016-06-30	9.0	557	0.212677	-1.30887	218.119	0.182508
2016-06-30	10.0	16	0.0061092	-5.09183	64.1946	-3.54884
2016-06-30	12.0	604	0.230622	-1.2048	150.441	0.302252
2016-06-30	14.0	132	0.0504009	-2.93603	37.3558	-1.37018
2016-06-30	20.0	466	0.177931	-1.53043	39.3491	0.0332202
2016-06-30	21.0	2054	0.784269	1.29072	161.986	2.79465
2016-06-30	23.0	351	0.134021	-1.86587	0	0.144323
2016-06-30	26.0	583	0.222604	-1.25056	40.8162	0.311552
2016-06-30	27.0	411	0.15693	-1.68125	252.935	-0.196125
2016-06-30	28.0	1478	0.564338	0.258785	200.343	1.75375
2016-06-30	29.0	192	0.0733104	-2.53692	92.7326	-1.00944
2016-06-30	30.0	1132	0.432226	-0.272775	90.2771	1.25583
2016-06-30	31.0	1367	0.521955	0.0878763	171.035	1.58951
2016-06-30	32.0	701	0.267659	-1.00653	64.5627	0.536224
2016-06-30	34.0	558	0.213058	-1.30659	147.166	0.201393
2016-06-30	35.0	612	0.233677	-1.18766	87.566	0.342228
2016-06-30	36.0	611	0.233295	-1.1898	93.634	0.337267
2016-06-30	38.0	23	0.00878198	-4.72623	0	-2.71604
2016-06-30	39.0	994	0.379534	-0.491526	178.795	1.00824
2016-06-30	40.0	223	0.085147	-2.37438	0	-0.364194
2016-06-30	42.0	79	0.0301642	-3.47047	113.819	-1.95165
2016-06-30	43.0	542	0.206949	-1.34341	0	0.666776
2016-06-30	46.0	455	0.17373	-1.55942	0	0.450774
2016-06-30	49.0	1087	0.415044	-0.343152	86.0792	1.18746
2016-06-30	50.0	928	0.354334	-0.600044	292.409	0.87896
2016-06-30	55.0	695	0.265368	-1.01825	79.2244	0.515867
2016-06-30	56.0	58	0.0221459	-3.78771	115.136	-2.26937
2016-06-30	58.0	110	0.0420008	-3.12716	57.9251	-1.57983
2016-06-30	59.0	691	0.263841	-1.0261	148.748	0.481431
2016-06-30	60.0	1041	0.39748	-0.415976	230.777	1.07302
2016-06-30	61.0	1112	0.42459	-0.303961	206.351	1.18975
2016-06-30	62.0	500	0.190913	-1.44409	194.756	0.0520644
2016-06-30	63.0	1486	0.567392	0.271219	487.379	1.72866
2016-06-30	65.0	627	0.239404	-1.15595	88.7044	0.373399
2016-06-30	66.0	1042	0.397862	-0.414382	168.758	1.08782
2016-06-30	68.0	290	0.110729	-2.08331	97.4458	-0.557933
2016-06-30	69.0	706	0.269569	-0.996813	525.164	0.457478
2016-06-30	70.0	697	0.266132	-1.01434	82.199	0.518225
2016-06-30	78.0	1155	0.441008	-0.237072	196.642	1.25868
2016-06-30	88.0	778	0.29706	-0.861338	125.078	0.653507
2016-06-30	89.0	501	0.191294	-1.44162	174.315	0.0592141
2016-06-30	90.0	1033	0.394425	-0.428748	105.405	1.09332
2016-06-30	96.0	339	0.129439	-1.90593	63.4656	-0.362453
2016-06-30	99.0	1126	0.429935	-0.282116	78.7892	1.25223
2016-06-30	100.0	726	0.277205	-0.958368	401.83	0.50722
2016-06-30	150.0	310	0.118366	-2.008	0	0.00219258
2016-06-30	151.0	48	0.0183276	-3.98085	50.9086	-2.42807
2016-06-30	153.0	217	0.0828561	-2.40416	32.1818	-0.832022
2016-06-30	156.0	325	0.124093	-1.95423	265.887	-0.471211
2016-06-30	157.0	697	0.266132	-1.01434	259.196	0.469756
2016-06-30	158.0	849	0.32417	-0.734676	176.603	0.76561
2016-06-30	159.0	680	0.259641	-1.04783	36.7109	0.518746
2016-06-30	166.0	438	0.167239	-1.60532	1249.45	-0.187611
2016-06-30	301.0	318	0.12142	-1.97905	52.7496	-0.427765
2016-06-30	333.0	1131	0.431844	-0.274331	1523.99	1.135
2016-06-30	338.0	801	0.305842	-0.819631	236.416	0.668343
2016-06-30	400.0	1159	0.442535	-0.230879	155.686	1.27473
2016-06-30	401.0	1420	0.542192	0.169169	146.88	1.67723
2016-06-30	402.0	679	0.259259	-1.04982	290.524	0.429454
2016-06-30	403.0	718	0.27415	-0.973666	80.6557	0.559696
2016-06-30	404.0	1569	0.599084	0.401648	53.8358	1.95207
2016-06-30	407.0	456	0.174112	-1.55676	59.2297	-0.0103659
2016-06-30	409.0	810	0.309278	-0.803495	48.1691	0.751621
2016-06-30	410.0	331	0.126384	-1.93331	128.446	-0.419592
2016-06-30	411.0	943	0.360061	-0.575099	38.3575	0.98963
2016-06-30	413.0	898	0.342879	-0.650491	0	1.3597
2016-06-30	415.0	461	0.176021	-1.54354	421.784	-0.0799968
2016-06-30	416.0	30	0.0114548	-4.45783	0	-2.44764
2016-06-30	417.0	630	0.24055	-1.14967	63.0926	0.394059
2016-06-30	418.0	1108	0.423062	-0.310215	0	1.69998
2016-06-30	419.0	708	0.270332	-0.992938	39.5728	0.570475
2016-06-30	420.0	141	0.0538373	-2.86645	65.8216	-1.32451
2016-06-30	421.0	553	0.211149	-1.31801	57.322	0.229763
2016-06-30	422.0	30	0.0114548	-4.45783	54.8597	-2.9082
2016-06-30	423.0	1458	0.556701	0.227784	345.52	1.69974
2016-06-30	425.0	708	0.270332	-0.992938	214.436	0.499155
2016-06-30	426.0	948	0.36197	-0.566823	89.7805	0.962015
2016-06-30	428.0	217	0.0828561	-2.40416	66.8415	-0.862869
2016-06-30	429.0	790	0.301642	-0.839492	49.9602	0.714084
2016-06-30	430.0	472	0.180221	-1.51485	36.4148	0.052075
2016-06-30	488.0	1159	0.442535	-0.230879	88.3943	1.29862
2016-06-30	498.0	121	0.0462008	-3.02746	64.52	-1.48467
2016-06-30	501.0	1116	0.426117	-0.297712	92.8588	1.2297
2016-06-30	502.0	52	0.0198549	-3.89925	0	-1.88906
2016-06-30	503.0	714	0.272623	-0.981354	361.416	0.488707
2016-06-30	504.0	40	0.015273	-4.16628	46.6115	-2.60977
2016-06-30	505.0	192	0.0733104	-2.53692	35.5982	-0.969036
2016-06-30	506.0	307	0.11722	-2.01902	69.955	-0.479652
2016-06-30	507.0	37	0.0141275	-4.2454	43.2668	-2.68576
2016-06-30	509.0	33	0.0126002	-4.36136	50.6847	-2.80839
2016-06-30	510.0	345	0.13173	-1.88575	42.8864	-0.325732
2016-06-30	511.0	719	0.274532	-0.971748	0	1.03844
2016-06-30	513.0	1584	0.604811	0.425552	115.874	1.94362
2016-06-30	514.0	116	0.0442917	-3.07166	64.2953	-1.52873
2016-06-30	516.0	690	0.263459	-1.02807	115.306	0.490212
2016-06-30	517.0	500	0.190913	-1.44409	154.102	0.0619459
2016-06-30	518.0	342	0.130584	-1.8958	69.3921	-0.356094
2016-06-30	519.0	907	0.346315	-0.635275	131.323	0.877513
2016-06-30	520.0	233	0.0889653	-2.32634	91.3911	-0.798247
2016-06-30	521.0	797	0.304315	-0.826835	36.2328	0.740299
2016-06-30	523.0	884	0.337533	-0.674306	56.844	0.873822
2016-06-30	524.0	1728	0.659794	0.662376	35.2733	2.23064
2016-06-30	525.0	691	0.263841	-1.0261	75.9651	0.509792
2016-06-30	526.0	327	0.124857	-1.94722	47.5204	-0.391531
2016-06-30	528.0	964	0.368079	-0.540465	72.9157	0.997154
2016-06-30	529.0	993	0.379152	-0.493148	47.754	1.06233
2016-06-30	530.0	842	0.321497	-0.746902	45.4534	0.810664
2016-06-30	531.0	555	0.211913	-1.31343	83.7171	0.218356
2016-06-30	532.0	1173	0.447881	-0.209237	62.599	1.33482
2016-06-30	533.0	34	0.0129821	-4.33112	71.7067	-2.7928
2016-06-30	534.0	823	0.314242	-0.780361	73.2268	0.757079
2016-06-30	536.0	314	0.119893	-1.99344	125.28	-0.478667
2016-06-30	537.0	258	0.0985109	-2.21388	41.0687	-0.652034
2016-06-30	538.0	961	0.366934	-0.545393	669.62	0.898642
2016-06-30	539.0	134	0.0511646	-2.92019	223.484	-1.42984
2016-06-30	540.0	722	0.275678	-0.966004	0	1.04419
2016-06-30	541.0	1239	0.473081	-0.107779	100.774	1.41618
2016-06-30	543.0	1039	0.396716	-0.419166	127.834	1.09476
2016-06-30	544.0	558	0.213058	-1.30659	38.5058	0.257979
2016-06-30	545.0	701	0.267659	-1.00653	68.0915	0.533978
2016-06-30	546.0	68	0.0259641	-3.62473	63.0755	-2.081
2016-06-30	547.0	1282	0.4895	-0.0420069	219.591	1.44908
2016-06-30	548.0	229	0.087438	-2.34533	38.7391	-0.781015
2016-06-30	550.0	1579	0.602902	0.417571	126.481	1.93194
2016-06-30	551.0	435	0.166094	-1.61357	36.7274	-0.0470053
2016-06-30	552.0	862	0.329133	-0.712108	80.5014	0.821335
2016-06-30	553.0	475	0.181367	-1.50711	38.867	0.0570586
2016-06-30	554.0	638	0.243604	-1.13302	41.3482	0.428542
2016-06-30	555.0	357	0.136312	-1.84627	297.279	-0.367962
2016-06-30	558.0	890	0.339824	-0.664077	142.158	0.845365
2016-06-30	559.0	798	0.304696	-0.825032	357.911	0.64544
2016-06-30	560.0	272	0.103856	-2.15509	105.087	-0.632897
2016-06-30	561.0	312	0.119129	-2.0007	66.2579	-0.45904
2016-06-30	563.0	603	0.230241	-1.20695	169.668	0.295023
2016-06-30	564.0	150	0.0572738	-2.80093	72.2809	-1.26294
2016-06-30	566.0	1177	0.449408	-0.203062	118.993	1.31389
2016-06-30	567.0	988	0.377243	-0.501266	47.8548	1.05413
[truncated: 83,263 more rows]
